# Supplementary material for: Tetra­kis(1-allyl-1H-imidazole-κN 3)bis­(thio­cyanato-κN)manganese(II)
Source: Acta Crystallogr Sect E Struct Rep Online. 2011 Dec 3;68(Pt 1):m9. doi: 10.1107/S1600536811051282 (PMC3254281; doi:10.1107/S1600536811051282)
Supplement: Supplementary file 2 [file e-68-000m9-Isup2.hkl]

# 
# h,k,l, Fc-squared, Fo-squared, sigma(Fo-squared) and status flag 
# 
data_I
_shelx_title ' L in C2/c' 
_shelx_refln_list_code          4 
_shelx_F_calc_maximum      394.87 
_exptl_crystal_F_000      1260.00 
_reflns_d_resolution_high  0.8319 
 
loop_ 
 _symmetry_equiv_pos_as_xyz 
 'x, y, z' 
 '-x, y, -z+1/2' 
 'x+1/2, y+1/2, z' 
 '-x+1/2, y+1/2, -z+1/2' 
 '-x, -y, -z' 
 'x, -y, z-1/2' 
 '-x+1/2, -y+1/2, -z' 
 'x+1/2, -y+1/2, z-1/2' 
 
_cell_length_a    24.5640 
_cell_length_b     7.2200 
_cell_length_c    21.2870 
_cell_angle_alpha  90.000 
_cell_angle_beta  125.040 
_cell_angle_gamma  90.000 
 
_shelx_F_squared_multiplier     1.000 
 
loop_ 
 _refln_index_h 
 _refln_index_k 
 _refln_index_l 
 _refln_F_squared_calc 
 _refln_F_squared_meas 
 _refln_F_squared_sigma 
 _refln_observed_status 
   2   0   0    47340.13    29470.57    658.26 o 
   4   0   0     2338.05     2603.17     70.93 o 
   6   0   0       42.55       61.44     25.86 o 
   8   0   0     6919.29     6292.30    153.12 o 
  10   0   0     1843.28     1641.75     99.51 o 
  12   0   0     1560.47     1542.24    101.17 o 
  14   0   0      346.55      418.92     64.76 o 
  16   0   0      161.51       90.85     55.63 o 
  18   0   0        1.71       26.33     58.95 o 
  20   0   0     1555.01     1555.05    153.83 o 
  22   0   0     2111.15     2383.04    188.11 o 
  24   0   0      498.74      703.81    131.65 o 
   1   1   0      416.13      500.99     34.04 o 
   3   1   0    12155.21    12228.66    149.09 o 
   5   1   0    16863.37    15686.39    199.50 o 
   7   1   0     6875.25     6965.39    155.14 o 
   9   1   0     9542.97     9462.17    204.60 o 
  11   1   0      209.50      248.01     51.36 o 
  13   1   0     1606.17     1752.76    117.18 o 
  15   1   0       44.58        7.12     50.05 o 
  17   1   0      222.51      290.70     78.40 o 
  19   1   0       89.54      200.80     75.91 o 
  21   1   0      846.49      764.42    127.38 o 
  23   1   0      134.30      136.28     90.14 o 
   0   2   0      115.01      246.82     41.63 o 
   2   2   0      557.58      651.27     49.81 o 
   4   2   0     5489.12     5651.94    133.31 o 
   6   2   0     7563.60     7407.55    168.18 o 
   8   2   0     8909.91     8343.48    196.41 o 
  10   2   0      992.96      904.61     75.67 o 
  12   2   0     3145.37     3026.95    155.37 o 
  14   2   0     1497.38     1829.26    127.03 o 
  16   2   0     1303.66     1138.38    128.09 o 
  18   2   0      874.54      773.91    111.49 o 
  20   2   0       14.68       42.46     61.91 o 
  22   2   0       56.08      108.17     90.73 o 
   1   3   0      402.60      419.98     50.76 o 
   3   3   0     2511.71     2911.31    112.20 o 
   5   3   0      421.17      504.43     54.08 o 
   7   3   0      137.26      120.98     51.95 o 
   9   3   0        2.71       11.03     39.14 o 
  11   3   0     2862.72     2949.26    145.29 o 
  13   3   0      716.97      870.57    105.09 o 
  15   3   0       75.73       74.37     59.07 o 
  17   3   0      662.94      553.89    119.08 o 
  19   3   0      184.24      169.84     92.51 o 
  21   3   0      336.81      597.66     98.56 o 
   0   4   0     1525.89     1532.87    100.58 o 
   2   4   0     4723.91     4881.00    166.40 o 
   4   4   0    19449.04    19906.40    334.23 o 
   6   4   0     1022.81     1059.98     88.60 o 
   8   4   0      260.97      132.13     62.62 o 
  10   4   0     2781.70     2604.24    149.21 o 
  12   4   0     1357.86     1363.50    129.64 o 
  14   4   0      792.53      836.65    112.91 o 
  16   4   0     1349.28     1141.11    140.31 o 
  18   4   0      406.08      577.97     91.92 o 
  20   4   0      352.83      633.00    101.88 o 
   1   5   0       21.98      -59.30     59.30 o 
   3   5   0     1116.07     1072.32    104.61 o 
   5   5   0      260.80      179.10     56.81 o 
   7   5   0       65.95      146.72     65.59 o 
   9   5   0      291.49      174.11     85.99 o 
  11   5   0       77.01      155.26     66.78 o 
  13   5   0      666.67      596.00    107.46 o 
  15   5   0       13.43      -64.17     64.17 o 
  17   5   0       55.38      -68.91     97.49 o 
  19   5   0       10.18       25.38     84.09 o 
   0   6   0       26.80       32.02     66.89 o 
   2   6   0     1408.80     1540.93    129.28 o 
   4   6   0      219.49      223.57     84.80 o 
   6   6   0       70.79      172.69     64.64 o 
   8   6   0     1189.00      921.57    128.09 o 
  10   6   0      702.43      721.01    120.15 o 
  12   6   0      392.92      461.62     97.26 o 
  14   6   0      109.56      -11.39     87.29 o 
  16   6   0       23.79       49.46     89.07 o 
   1   7   0       45.23      166.17     78.87 o 
   3   7   0        0.20      -19.81     82.91 o 
   5   7   0       31.16       50.88     85.75 o 
   7   7   0       87.10      148.38     70.33 o 
   9   7   0       19.78      -91.09     91.09 o 
  11   7   0      104.22       82.55     82.55 o 
  13   7   0        0.21       37.72     65.47 o 
   0   8   0      298.85      304.82    108.76 o 
   2   8   0       93.73      212.19     86.58 o 
   4   8   0      283.14      335.54    100.22 o 
   6   8   0      774.10      702.39    133.31 o 
   8   8   0      291.95      345.14    110.66 o 
 -23   1   1      225.77      214.20     96.66 o 
 -21   1   1     1246.41     1455.77    152.17 o 
 -19   1   1     1224.10     1811.71    136.28 o 
 -17   1   1       42.30       15.89     59.30 o 
 -15   1   1     1244.69     1114.31    105.68 o 
 -13   1   1     2766.85     2595.82    136.63 o 
 -11   1   1     5478.85     4987.99    165.69 o 
  -9   1   1     1227.71     1343.57     75.55 o 
  -7   1   1    15658.09    15159.18    217.29 o 
  -5   1   1     5682.64     5362.07    112.79 o 
  -3   1   1    38892.53    36599.17    242.79 o 
  -1   1   1       16.10        2.49     19.21 o 
   1   1   1    26682.31    24269.33    187.64 o 
   3   1   1    15321.91    14547.06    173.05 o 
   5   1   1     3715.10     3681.30    103.54 o 
   7   1   1     2583.10     2503.07    100.93 o 
   9   1   1     3539.02     3197.98    130.70 o 
  11   1   1     3964.21     4026.45    163.80 o 
  13   1   1      151.24      173.64     55.74 o 
  15   1   1     1298.24     1182.98    118.37 o 
  17   1   1      644.70      549.74    105.80 o 
  19   1   1      530.64      430.66    104.61 o 
  21   1   1      130.84      273.74     68.44 o 
  23   1   1      566.52      800.47    123.82 o 
 -24   2   1       11.94      -65.23     85.52 o 
 -22   2   1      172.77      265.92     74.01 o 
 -20   2   1       10.99      -40.80     62.86 o 
 -18   2   1     1598.78     1634.75    137.58 o 
 -16   2   1       29.85       62.15     64.17 o 
 -14   2   1     1470.70     1462.65    118.84 o 
 -12   2   1       62.34      103.19     56.22 o 
 -10   2   1        0.17       58.12     39.38 o 
  -8   2   1     3329.32     3124.21    119.20 o 
  -6   2   1     1632.82     1597.63     85.99 o 
  -4   2   1     6607.47     6716.91    141.62 o 
  -2   2   1      195.14      235.20     43.65 o 
   0   2   1    32456.12    30340.00    595.17 o 
   2   2   1     5759.56     5547.69    127.03 o 
   4   2   1    50023.61    44136.12    380.37 o 
   6   2   1      568.17      642.13     63.22 o 
   8   2   1     2636.87     2446.85    116.95 o 
  10   2   1      135.53      178.98     48.87 o 
  12   2   1      481.60      331.27     67.37 o 
  14   2   1      531.45      503.48     91.33 o 
  16   2   1      302.67      196.17     83.14 o 
  18   2   1       98.87      107.34     66.89 o 
  20   2   1       62.76      133.08     54.32 o 
  22   2   1      280.77      213.02    105.56 o 
 -23   3   1      215.08      374.80    104.25 o 
 -21   3   1        4.10      -34.51     82.19 o 
 -19   3   1       89.26       20.40     76.38 o 
 -17   3   1     2226.10     1921.54    150.63 o 
 -15   3   1     3425.76     3206.88    190.84 o 
 -13   3   1      798.57      758.49    102.48 o 
 -11   3   1     3370.37     3131.68    158.93 o 
  -9   3   1     4675.61     4482.01    167.47 o 
  -7   3   1     2495.94     2473.18    116.12 o 
  -5   3   1     1290.10     1404.77     85.28 o 
  -3   3   1     2393.92     2623.81    106.15 o 
  -1   3   1     8055.31     8136.98    179.21 o 
   1   3   1      555.35      398.52     56.81 o 
   3   3   1     1552.69     1501.44     90.14 o 
   5   3   1     8830.69     8812.56    206.97 o 
   7   3   1     4624.98     5024.40    171.39 o 
   9   3   1     2232.86     2212.72    130.82 o 
  11   3   1     1882.86     1755.61    130.35 o 
  13   3   1     1558.36     1428.02    127.98 o 
  15   3   1      783.48      527.20    104.14 o 
  17   3   1      244.13      254.77     80.77 o 
  19   3   1      650.71      608.33    105.56 o 
  21   3   1      364.36      335.77    107.69 o 
 -22   4   1        1.85      -52.42     80.77 o 
 -20   4   1        1.44       82.31     71.52 o 
 -18   4   1        0.10       10.56     69.03 o 
 -16   4   1      749.12      668.35    117.18 o 
 -14   4   1      616.45      572.04    109.71 o 
 -12   4   1      752.15      677.48     99.27 o 
 -10   4   1      367.65      466.24     74.96 o 
  -8   4   1      161.36      109.95     53.97 o 
  -6   4   1      173.89      318.81     57.29 o 
  -4   4   1     1271.12     1357.92     98.56 o 
  -2   4   1      401.63      391.52     63.93 o 
   0   4   1       77.62       57.73     52.36 o 
   2   4   1      222.25      385.11     60.96 o 
   4   4   1       25.32      109.00     46.85 o 
   6   4   1       82.98      118.37     30.13 o 
   8   4   1       31.39      104.37     49.70 o 
  10   4   1      277.79      181.35     83.62 o 
  12   4   1      214.11      145.77     68.79 o 
  14   4   1      569.93      471.22    103.31 o 
  16   4   1      102.77      162.25     88.36 o 
  18   4   1       36.20       22.65     80.06 o 
  20   4   1        0.38        0.00     75.79 o 
 -19   5   1      296.85      393.18    109.95 o 
 -17   5   1      550.48      445.37    107.93 o 
 -15   5   1       32.52      -80.77     80.77 o 
 -13   5   1      262.97      358.31     76.26 o 
 -11   5   1     1482.00     1384.97    137.11 o 
  -9   5   1     3059.64     3213.99    165.34 o 
  -7   5   1     1855.70     1840.18    143.75 o 
  -5   5   1      802.30      692.30     86.35 o 
  -3   5   1      341.39      489.73     66.89 o 
  -1   5   1     3668.48     3926.93    175.18 o 
   1   5   1      676.43      680.09     84.68 o 
   3   5   1       44.37      113.51     35.94 o 
   5   5   1     1652.00     1836.50    127.26 o 
   7   5   1      113.35       75.31     57.29 o 
   9   5   1       13.50       81.48     62.15 o 
  11   5   1      555.13      480.83    102.36 o 
  13   5   1     1262.98     1349.38    139.72 o 
  15   5   1      676.70      797.03    116.00 o 
  17   5   1      524.22      522.94     97.97 o 
  19   5   1      131.29      275.40     88.01 o 
 -18   6   1       19.05      -52.42     86.94 o 
 -16   6   1       17.83       36.06     75.08 o 
 -14   6   1        8.67      -33.21     79.11 o 
 -12   6   1      125.24      133.19     67.13 o 
 -10   6   1      321.75      343.48     90.50 o 
  -8   6   1      171.26       98.56     84.57 o 
  -6   6   1      386.11      477.15     78.99 o 
  -4   6   1      405.61      311.93     95.00 o 
  -2   6   1       45.70       16.13     69.15 o 
   0   6   1     1468.34     1490.37     98.55 o 
   2   6   1        7.45      -16.25     78.87 o 
   4   6   1      382.84      361.04     87.65 o 
   6   6   1      285.65      483.91     86.70 o 
   8   6   1       12.55        0.00     68.55 o 
  10   6   1      403.59      309.80     74.13 o 
  12   6   1      890.31      884.09    117.06 o 
  14   6   1        3.52       11.74     86.70 o 
  16   6   1       11.80      -12.69     61.08 o 
 -13   7   1      421.65      332.93    106.75 o 
 -11   7   1      112.89      -23.13     92.63 o 
  -9   7   1       11.35      -21.94     83.38 o 
  -7   7   1      221.66      198.78    103.07 o 
  -5   7   1      512.72      413.82    118.13 o 
  -3   7   1      104.31      217.05     75.20 o 
  -1   7   1     1066.73      997.48    129.04 o 
   1   7   1      604.87      579.51    107.10 o 
   3   7   1      633.71      810.08    118.72 o 
   5   7   1     1610.94     1877.54    171.98 o 
   7   7   1      768.95      732.51    113.03 o 
   9   7   1      579.81      419.98    115.17 o 
  11   7   1      290.90      277.42     92.63 o 
  13   7   1       78.18       77.33     83.62 o 
  -8   8   1       48.21      139.01     97.02 o 
  -6   8   1       87.85      -85.52     93.82 o 
  -4   8   1        7.54      -11.98    100.46 o 
  -2   8   1       10.47      117.66     84.80 o 
   0   8   1        0.55       61.40     54.71 o 
   2   8   1        0.82      -35.58     94.05 o 
   4   8   1        9.02       48.39    101.17 o 
   6   8   1       23.36      -99.04     99.04 o 
   8   8   1       26.10       38.90     92.63 o 
 -24   0   2       14.00      -94.29     94.29 o 
 -22   0   2      916.72     1232.32    125.72 o 
 -20   0   2     1858.76     1930.32    151.93 o 
 -18   0   2     3097.34     3005.96    176.49 o 
 -16   0   2       58.99       96.43     48.63 o 
 -14   0   2      147.63      203.41     42.34 o 
 -12   0   2     7032.12     6504.84    186.45 o 
 -10   0   2     2081.85     1907.19     92.39 o 
  -8   0   2      242.92      253.22     40.09 o 
  -6   0   2      758.28      661.82     52.07 o 
  -4   0   2     1574.87     1289.72     47.32 o 
  -2   0   2    22156.00    20585.30    132.84 o 
   0   0   2    14836.10    14244.12    183.42 o 
   2   0   2     2633.09     2678.01     70.93 o 
   4   0   2   155925.11    98331.59   2042.28 o 
   6   0   2      380.78      378.47     41.04 o 
   8   0   2      733.34      779.60     67.84 o 
  10   0   2    16740.00    17087.84    310.63 o 
  12   0   2    13229.66    12344.90    300.90 o 
  14   0   2      123.00      253.82     58.47 o 
  16   0   2        6.12      -80.89     80.89 o 
  18   0   2     2660.14     2833.86    195.58 o 
  20   0   2      826.56      897.73    131.65 o 
  22   0   2      104.31       50.29     95.72 o 
 -25   1   2        6.43      -51.83     85.99 o 
 -23   1   2      173.16      171.98    110.54 o 
 -21   1   2      196.61      150.99     87.18 o 
 -19   1   2     1295.09     1308.46    132.25 o 
 -17   1   2      999.63      926.20    113.62 o 
 -15   1   2     2815.77     2914.04    155.61 o 
 -13   1   2       23.52       10.91     43.05 o 
 -11   1   2     1676.77     1676.14     98.92 o 
  -9   1   2       96.93       72.71     32.50 o 
  -7   1   2     6146.44     6528.80    139.96 o 
  -5   1   2    13737.01    14215.32    176.60 o 
  -3   1   2     1865.30     2018.09     61.79 o 
  -1   1   2     6481.59     6108.10     96.07 o 
   1   1   2    20533.52    20476.07    190.72 o 
   3   1   2     5900.07     5858.44    122.05 o 
   5   1   2      591.29      773.08     55.39 o 
   7   1   2      390.58      504.91     52.07 o 
   9   1   2      439.11      342.06     53.85 o 
  11   1   2      527.34      411.21     72.11 o 
  13   1   2      164.13      184.67     54.32 o 
  15   1   2      159.84      199.14     68.08 o 
  17   1   2      102.46      110.30     67.49 o 
  19   1   2      107.81      115.64     71.99 o 
  21   1   2        6.12       47.80     69.62 o 
 -24   2   2      282.00      427.81     90.73 o 
 -22   2   2      472.69      479.05    113.03 o 
 -20   2   2     1304.41     1334.20    143.51 o 
 -18   2   2     1844.46     1906.12    155.97 o 
 -16   2   2      485.76      738.56     82.79 o 
 -14   2   2     3570.64     3291.68    160.12 o 
 -12   2   2     3069.36     2990.42    144.70 o 
 -10   2   2     5548.44     5898.41    177.32 o 
  -8   2   2    14015.57    14718.68    243.85 o 
  -6   2   2     1714.62     1684.21     79.23 o 
  -4   2   2     1673.57     1589.92     74.48 o 
  -2   2   2     1721.76     2132.78     78.99 o 
   0   2   2     6990.39     7699.29    276.12 o 
   2   2   2     1134.49     1363.73     68.55 o 
   4   2   2    15832.51    16170.90    240.89 o 
   6   2   2     3372.04     3826.00    130.94 o 
   8   2   2       90.71      -14.71     44.12 o 
  10   2   2      372.13      312.29     61.79 o 
  12   2   2     3093.88     2816.31    153.00 o 
  14   2   2     1290.37      992.50    115.17 o 
  16   2   2     1465.07     1013.85    136.99 o 
  18   2   2       71.57       81.84     52.19 o 
  20   2   2       47.69      -69.62     94.17 o 
  22   2   2       90.09       39.26     87.65 o 
 -23   3   2       44.34       99.87     93.46 o 
 -21   3   2       99.38      -44.48     87.53 o 
 -19   3   2      159.64      275.88     82.43 o 
 -17   3   2      663.43      565.40    106.15 o 
 -15   3   2     1048.13     1009.93     97.38 o 
 -13   3   2     1638.20     1804.36    121.69 o 
 -11   3   2      125.79       58.71     56.93 o 
  -9   3   2    12925.18    13330.99    274.22 o 
  -7   3   2       90.93      154.19     44.00 o 
  -5   3   2       37.38       61.20     41.75 o 
  -3   3   2      127.80      155.73     44.48 o 
  -1   3   2       80.19      100.70     35.94 o 
   1   3   2     1614.03     1708.76     89.67 o 
   3   3   2       90.58       29.41     47.32 o 
   5   3   2     4275.74     4531.12    152.88 o 
   7   3   2      412.84      391.40     67.13 o 
   9   3   2        1.22       48.98     31.19 o 
  11   3   2        2.30      -54.68     54.68 o 
  13   3   2        6.43       31.91     54.08 o 
  15   3   2     1307.62     1422.44    127.86 o 
  17   3   2        0.76      -51.24     76.03 o 
  19   3   2       86.41      138.53     84.80 o 
  21   3   2       30.14      103.66     79.94 o 
 -22   4   2      103.10       76.15     87.89 o 
 -20   4   2        4.05       45.54     77.21 o 
 -18   4   2       23.91      101.88     53.97 o 
 -16   4   2     2343.44     2105.74    164.86 o 
 -14   4   2      897.04      872.59    103.42 o 
 -12   4   2      450.96      511.67     85.28 o 
 -10   4   2      204.28      164.51     70.57 o 
  -8   4   2     3566.08     3155.64    148.61 o 
  -6   4   2     6488.19     6100.51    198.19 o 
  -4   4   2     4297.31     5127.59    174.23 o 
  -2   4   2     1096.45      939.36     84.80 o 
   0   4   2     4023.71     3722.34    105.61 o 
   2   4   2     2544.70     2702.09    130.82 o 
   4   4   2      965.97     1133.88     87.89 o 
   6   4   2     1080.15      917.30     93.94 o 
   8   4   2     8142.16     8230.56    253.58 o 
  10   4   2      137.05      158.93     68.08 o 
  12   4   2       98.39      143.75     58.00 o 
  14   4   2     3614.09     3279.58    204.24 o 
  16   4   2     1079.34     1056.43    131.06 o 
  18   4   2      181.95      224.05    100.70 o 
  20   4   2      326.23      302.09    105.92 o 
 -19   5   2      138.88       59.66     76.38 o 
 -17   5   2       84.00       97.38     62.15 o 
 -15   5   2      714.41      668.35    103.07 o 
 -13   5   2       13.79      -26.92     71.05 o 
 -11   5   2        8.77      114.93     58.00 o 
  -9   5   2        7.26      -37.95     56.22 o 
  -7   5   2       37.54       85.04     60.13 o 
  -5   5   2       52.76       94.29     64.64 o 
  -3   5   2      322.95      293.91     77.57 o 
  -1   5   2        3.93      -38.90     57.29 o 
   1   5   2      993.13      973.64    102.71 o 
   3   5   2      371.18      437.18     79.70 o 
   5   5   2     1648.90     1461.23    129.76 o 
   7   5   2      692.12      372.90    100.70 o 
   9   5   2      258.23      168.66     88.48 o 
  11   5   2        2.47       46.14     59.07 o 
  13   5   2       14.81      172.33     69.50 o 
  15   5   2       37.10       55.86     71.52 o 
  17   5   2        0.90       24.67     76.03 o 
 -18   6   2      114.33      102.24    105.44 o 
 -16   6   2      446.69      399.23    102.36 o 
 -14   6   2      540.43      628.14    101.65 o 
 -12   6   2      471.23      411.80    103.90 o 
 -10   6   2     1070.94      910.07    124.06 o 
  -8   6   2      360.86      318.58     99.39 o 
  -6   6   2        5.61       16.96     75.55 o 
  -4   6   2     1785.74     1850.38    139.96 o 
  -2   6   2      896.38      952.29    107.69 o 
   0   6   2     1260.86     1506.62     99.59 o 
   2   6   2     1939.68     2195.76    160.95 o 
   4   6   2        9.86      -83.38     83.38 o 
   6   6   2      631.25      720.53    101.88 o 
   8   6   2     1339.13     1264.70    148.38 o 
  10   6   2      747.31      688.98    121.22 o 
  12   6   2       96.66        0.00     98.21 o 
  14   6   2        5.25      -84.45     97.26 o 
  16   6   2       52.53      -65.71     92.04 o 
 -15   7   2       16.22     -107.46    107.46 o 
 -13   7   2      105.88       24.20     80.30 o 
 -11   7   2        1.64      -22.77     91.21 o 
  -9   7   2      168.98      119.08     95.00 o 
  -7   7   2      192.85      197.12     88.60 o 
  -5   7   2      721.03      693.49    121.81 o 
  -3   7   2        0.00       69.03     69.03 o 
  -1   7   2        5.23      -72.23     72.23 o 
   1   7   2      206.12      138.77     88.60 o 
   3   7   2        0.01       10.08     70.93 o 
   5   7   2        0.57      -62.98     81.25 o 
   7   7   2      173.77      164.86     78.52 o 
   9   7   2        2.11      150.99     76.15 o 
  11   7   2       13.67       12.34     75.20 o 
 -10   8   2       54.36      104.25     86.46 o 
  -8   8   2       78.19      275.52     79.23 o 
  -6   8   2      263.94      194.40    121.45 o 
  -4   8   2      442.20      547.49    103.78 o 
  -2   8   2      546.94      542.39    121.45 o 
   0   8   2      118.36       99.03    118.07 o 
   2   8   2      163.28      227.25     97.97 o 
   4   8   2      662.24      857.29    142.80 o 
   6   8   2      220.47      177.43    104.49 o 
 -25   1   3      690.86      588.88    129.64 o 
 -23   1   3     1027.10     1183.93    137.70 o 
 -21   1   3      595.40      504.79    105.44 o 
 -19   1   3      245.63      304.46     77.45 o 
 -17   1   3     2930.71     3044.15    161.42 o 
 -15   1   3     3206.06     3009.87    154.54 o 
 -13   1   3     1876.34     1892.72    112.79 o 
 -11   1   3     2432.40     2436.77    110.54 o 
  -9   1   3    10404.55    10109.52    194.63 o 
  -7   1   3     4263.10     4143.51    111.25 o 
  -5   1   3     2977.39     2996.59     84.21 o 
  -3   1   3    18100.17    18204.16    179.81 o 
  -1   1   3    10410.64    11366.99    143.28 o 
   1   1   3    76562.21    65977.81   1576.28 o 
   3   1   3     7143.05     7481.45    148.14 o 
   5   1   3    13610.48    13032.69    218.59 o 
   7   1   3     7809.61     7634.92    187.28 o 
   9   1   3      129.30      167.35     37.01 o 
  11   1   3     1920.27     1511.04    123.23 o 
  13   1   3     3381.69     3314.81    169.13 o 
  15   1   3     1232.58     1114.07    118.72 o 
  17   1   3       17.59      -80.53     80.53 o 
  19   1   3      105.02      143.63     77.33 o 
  21   1   3      177.17      187.64     83.85 o 
 -24   2   3        4.80       36.53     76.03 o 
 -22   2   3       55.59      -89.43     89.43 o 
 -20   2   3       69.48       -9.49     76.38 o 
 -18   2   3      267.40      265.08     74.13 o 
 -16   2   3     1502.00     1654.32    126.20 o 
 -14   2   3     1383.12     1245.37    102.36 o 
 -12   2   3      435.59      333.28     64.17 o 
 -10   2   3     5768.54     5884.53    171.39 o 
  -8   2   3      188.50      165.93     40.68 o 
  -6   2   3      818.84      697.64     58.35 o 
  -4   2   3     8064.13     8150.03    156.68 o 
  -2   2   3     1655.77     1801.75     75.55 o 
   0   2   3      288.04      363.08     42.40 o 
   2   2   3        7.10       -9.61     33.57 o 
   4   2   3     4644.55     4658.38    139.84 o 
   6   2   3     4884.98     4762.40    151.93 o 
   8   2   3     8450.16     8429.82    223.69 o 
  10   2   3      478.76      414.29     74.48 o 
  12   2   3      804.40      789.68     91.92 o 
  14   2   3      434.81      479.41     92.04 o 
  16   2   3      609.52      642.85     96.43 o 
  18   2   3        3.22       42.94     67.96 o 
  20   2   3       54.55      -48.63    100.22 o 
 -23   3   3        5.31       36.29     81.13 o 
 -21   3   3      227.59      193.68     83.38 o 
 -19   3   3     1593.98     1678.16    150.16 o 
 -17   3   3      151.91      -16.84     70.45 o 
 -15   3   3      248.15      259.27     80.77 o 
 -13   3   3     5075.98     4651.26    191.31 o 
 -11   3   3     7313.71     7829.91    219.54 o 
  -9   3   3      566.66      673.21     74.13 o 
  -7   3   3     5835.92     5877.77    170.79 o 
  -5   3   3     5465.30     4765.01    146.36 o 
  -3   3   3     1329.26     1405.01     81.25 o 
  -1   3   3       99.89        3.91     33.09 o 
   1   3   3     2563.36     3029.09    120.50 o 
   3   3   3     5331.64     5430.62    165.69 o 
   5   3   3      863.93     1103.16     86.58 o 
   7   3   3     3058.36     3354.54    147.07 o 
   9   3   3     4772.64     4791.57    188.82 o 
  11   3   3     1019.97     1094.62    102.00 o 
  13   3   3      251.06      226.89     83.62 o 
  15   3   3      680.45      761.45    112.68 o 
  17   3   3      782.54      676.77    140.43 o 
  19   3   3      272.56      229.50    111.37 o 
 -22   4   3       64.82      -24.67     83.50 o 
 -20   4   3        1.63       44.24     64.40 o 
 -18   4   3        1.46       49.46     72.11 o 
 -16   4   3       55.26       79.82     59.42 o 
 -14   4   3       58.42       87.41     46.97 o 
 -12   4   3       93.25       21.47     59.30 o 
 -10   4   3       58.79       32.26     56.58 o 
  -8   4   3      612.12      654.59     87.29 o 
  -6   4   3       18.65      -32.85     50.29 o 
  -4   4   3      524.33      627.07     77.81 o 
  -2   4   3      302.31      215.86     56.34 o 
   0   4   3      170.80      208.44     35.91 o 
   2   4   3      327.25      421.53     73.30 o 
   4   4   3     2430.68     2754.39    134.50 o 
   6   4   3      152.78      231.99     63.10 o 
   8   4   3      113.50       92.63     52.90 o 
  10   4   3      138.41      214.08     59.90 o 
  12   4   3      533.04      557.57     88.01 o 
  14   4   3        3.05      128.45     69.15 o 
  16   4   3        2.36      -67.96     67.96 o 
  18   4   3       19.12      -93.70     93.70 o 
 -21   5   3      233.79      282.05     81.13 o 
 -19   5   3      402.15      418.68    113.98 o 
 -17   5   3       15.05       73.89     64.17 o 
 -15   5   3      250.70      384.17     86.94 o 
 -13   5   3     2125.02     2228.61    156.92 o 
 -11   5   3      987.40      879.23    102.95 o 
  -9   5   3      415.42      471.70     69.86 o 
  -7   5   3     3747.99     3936.78    173.52 o 
  -5   5   3     6538.74     6558.10    227.13 o 
  -3   5   3     3233.15     3324.53    162.13 o 
  -1   5   3     3462.49     3555.46    166.88 o 
   1   5   3      507.47      538.47     89.31 o 
   3   5   3     1630.34     1694.41    126.79 o 
   5   5   3      136.63      -59.78     72.47 o 
   7   5   3       66.34       80.53     67.37 o 
   9   5   3      925.05      814.83    112.56 o 
  11   5   3      649.12      613.91    111.85 o 
  13   5   3       53.34      137.11     78.16 o 
  15   5   3      283.38      209.10    102.59 o 
  17   5   3      502.30      537.76    125.49 o 
 -18   6   3       25.22      -74.96     86.58 o 
 -16   6   3        0.55      -23.01     72.71 o 
 -14   6   3      237.01      382.62     93.94 o 
 -12   6   3       99.60       79.11     69.86 o 
 -10   6   3      179.64      222.51     75.31 o 
  -8   6   3      103.18       52.66     77.57 o 
  -6   6   3        2.34      118.01     63.10 o 
  -4   6   3      274.83      410.61     83.74 o 
  -2   6   3       42.98       97.73     66.18 o 
   0   6   3       25.98      -29.17     54.73 o 
   2   6   3       49.68       16.84     78.04 o 
   4   6   3     2148.07     2183.19    169.84 o 
   6   6   3      248.34      222.27     78.52 o 
   8   6   3      293.38      345.62    102.12 o 
  10   6   3       65.50        0.00     90.14 o 
  12   6   3       29.94      -46.02     81.25 o 
  14   6   3       10.57       62.39     79.94 o 
 -15   7   3      626.88      534.56    142.80 o 
 -13   7   3      166.84      214.91     87.77 o 
 -11   7   3       15.24        0.00     78.04 o 
  -9   7   3      164.77       75.20     79.58 o 
  -7   7   3      446.82      650.79    108.88 o 
  -5   7   3       35.46      -70.33     77.21 o 
  -3   7   3      334.34      287.62     93.58 o 
  -1   7   3      249.63      267.81     78.75 o 
   1   7   3       50.33       10.08     82.19 o 
   3   7   3      710.93      804.51    121.22 o 
   5   7   3     1398.25     1457.55    161.07 o 
   7   7   3      727.83      563.02    141.50 o 
   9   7   3      422.22      417.38    130.11 o 
  11   7   3      171.45      -63.57    117.18 o 
 -10   8   3       19.10       51.71     98.44 o 
  -8   8   3        0.11       12.45     69.38 o 
  -6   8   3       57.50       84.92     79.58 o 
  -4   8   3       35.26       59.66     86.82 o 
  -2   8   3       76.49      -23.72     90.26 o 
   0   8   3       20.30       -7.87     67.67 o 
   2   8   3       94.74      145.41    106.98 o 
   4   8   3       12.80       87.06     75.67 o 
   6   8   3        3.27      -38.78     92.16 o 
 -26   0   4        5.49       12.81     63.81 o 
 -24   0   4       83.46       22.54     79.70 o 
 -22   0   4     1786.37     2099.92    172.10 o 
 -20   0   4       99.60       43.17     75.79 o 
 -18   0   4       35.02       52.19     55.39 o 
 -16   0   4      368.44      369.93     65.71 o 
 -14   0   4    12605.95    12668.81    274.22 o 
 -12   0   4      126.22      124.42     40.21 o 
 -10   0   4      773.91      816.96     63.34 o 
  -8   0   4    44267.21    38823.15    334.59 o 
  -6   0   4    10312.77    10026.02    149.44 o 
  -4   0   4     7127.37     7005.60    111.73 o 
  -2   0   4    16362.56    15490.45    160.12 o 
   0   0   4     8706.19     8966.01     96.28 o 
   2   0   4     5351.08     5788.82    125.96 o 
   4   0   4      377.51      306.83     36.53 o 
   6   0   4      208.52      157.03     40.92 o 
   8   0   4    30686.07    30450.14    408.48 o 
  10   0   4      627.84      505.50     70.69 o 
  12   0   4       65.98       70.69     44.71 o 
  14   0   4     1002.75     1067.81    109.59 o 
  16   0   4     5860.23     6018.91    261.05 o 
  18   0   4      307.91      334.35     75.55 o 
  20   0   4       16.38      -12.22     78.28 o 
 -25   1   4      145.66      121.33     82.31 o 
 -23   1   4       20.46      -64.28     74.25 o 
 -21   1   4       48.25        0.00     76.26 o 
 -19   1   4       32.59       16.37     61.20 o 
 -17   1   4       57.49      -35.23     55.15 o 
 -15   1   4       42.61      108.41     48.87 o 
 -13   1   4      180.88      192.74     57.41 o 
 -11   1   4     2091.66     2233.83    105.68 o 
  -9   1   4    11914.94    12053.48    207.09 o 
  -7   1   4      658.36      632.65     50.88 o 
  -5   1   4   119225.60    90472.27   1887.14 o 
  -3   1   4    13808.19    13996.96    170.20 o 
  -1   1   4    20858.91    21882.74    217.64 o 
   1   1   4     4907.11     5052.75    118.13 o 
   3   1   4      265.72      322.25     42.34 o 
   5   1   4      130.59      125.13     44.24 o 
   7   1   4      211.14      156.92     47.32 o 
   9   1   4       30.71       11.39     46.85 o 
  11   1   4     1931.88     1964.71    129.87 o 
  13   1   4     1623.70     1647.56    137.70 o 
  15   1   4      468.05      358.07     94.77 o 
  17   1   4      627.76      716.38    113.98 o 
  19   1   4        0.65      -58.12     81.36 o 
  21   1   4        0.02       13.17     73.06 o 
 -24   2   4      131.73      176.96     79.11 o 
 -22   2   4      719.98      751.01    117.06 o 
 -20   2   4     1165.25     1174.32    127.74 o 
 -18   2   4     1785.92     1596.56    136.40 o 
 -16   2   4     3174.07     3443.50    166.76 o 
 -14   2   4     3130.64     3198.69    143.28 o 
 -12   2   4      671.44      638.46     66.30 o 
 -10   2   4     5818.82     5673.65    165.93 o 
  -8   2   4     4493.63     4616.51    139.36 o 
  -6   2   4     5097.46     5058.08    134.26 o 
  -4   2   4     4272.82     4588.88    120.74 o 
  -2   2   4    13328.72    14330.36    208.63 o 
   0   2   4    44862.76    45279.25    674.22 o 
   2   2   4    20411.34    21555.03    282.76 o 
   4   2   4    22025.20    22649.41    315.97 o 
   6   2   4       72.70       82.79     35.46 o 
   8   2   4     1881.42     2017.02    116.83 o 
  10   2   4     2026.21     2159.11    140.79 o 
  12   2   4      556.54      534.91     89.07 o 
  14   2   4      308.84      420.34     85.87 o 
  16   2   4      201.36      319.29     74.60 o 
  18   2   4       25.56      -93.94     93.94 o 
  20   2   4      241.82      127.38    111.02 o 
 -25   3   4      453.51      657.79    126.20 o 
 -23   3   4       23.62       11.74     91.68 o 
 -21   3   4        0.23      -70.81     70.81 o 
 -19   3   4      202.33      194.51     80.18 o 
 -17   3   4      137.99      139.13     77.21 o 
 -15   3   4      430.00      555.55     80.65 o 
 -13   3   4      259.89      196.89     58.59 o 
 -11   3   4     1964.19     1802.82    116.95 o 
  -9   3   4     1587.60     1639.02    103.19 o 
  -7   3   4      560.49      568.36     64.05 o 
  -5   3   4     4013.43     4019.80    134.26 o 
  -3   3   4     5522.92     6112.14    162.37 o 
  -1   3   4    10083.16    10497.37    213.14 o 
   1   3   4     1086.51     1460.87     91.45 o 
   3   3   4     8125.33     8417.25    211.00 o 
   5   3   4      353.57      284.06     65.47 o 
   7   3   4       80.16       18.27     63.93 o 
   9   3   4     3568.97     3745.82    175.18 o 
  11   3   4        0.63      -64.05     64.05 o 
  13   3   4       21.29      -26.57     70.45 o 
  15   3   4      144.41      150.27     67.25 o 
  17   3   4        3.07       22.54     69.50 o 
  19   3   4        1.65      -50.64     83.85 o 
 -22   4   4        1.50       35.94     68.91 o 
 -20   4   4       23.64      -21.47     72.94 o 
 -18   4   4     1109.73     1273.83    141.85 o 
 -16   4   4       37.60      129.87     58.12 o 
 -14   4   4       62.48       69.98     52.19 o 
 -12   4   4     2757.39     2672.91    157.03 o 
 -10   4   4     4202.60     4017.67    174.59 o 
  -8   4   4     5703.13     5420.54    196.06 o 
  -6   4   4     4202.85     4251.56    162.37 o 
  -4   4   4     6798.80     7082.69    206.73 o 
  -2   4   4        5.80      -21.11     39.50 o 
   0   4   4      318.42      299.50     45.27 o 
   2   4   4     1201.32     1241.93    104.14 o 
   4   4   4      758.33      747.46     85.87 o 
   6   4   4      663.12      670.72     91.68 o 
   8   4   4      489.83      382.15     81.01 o 
  10   4   4       90.68       41.63     73.06 o 
  12   4   4     3636.96     3566.37    212.19 o 
  14   4   4      454.57      445.37     98.80 o 
  16   4   4       43.73      173.17     91.56 o 
  18   4   4      751.17      809.13    138.89 o 
 -21   5   4       46.50      -50.05     77.21 o 
 -19   5   4       28.95      -90.26     90.26 o 
 -17   5   4        2.21       41.39     74.48 o 
 -15   5   4       23.92        9.37     69.86 o 
 -13   5   4     1332.20     1036.38    123.35 o 
 -11   5   4      571.21      462.45     88.84 o 
  -9   5   4      810.66      885.40     99.51 o 
  -7   5   4        9.91      -62.27     62.27 o 
  -5   5   4       98.75       81.48     62.27 o 
  -3   5   4      232.62      254.17     64.17 o 
  -1   5   4     1973.80     1792.50    132.36 o 
   1   5   4      369.34      512.97     81.96 o 
   3   5   4        2.90       50.88     59.54 o 
   5   5   4       30.05       62.15     54.91 o 
   7   5   4       26.71       92.28     57.52 o 
   9   5   4      237.72      219.18     70.69 o 
  11   5   4        3.43       30.01     71.40 o 
  13   5   4      150.85      208.75     81.48 o 
  15   5   4      174.92      169.37     99.75 o 
 -18   6   4       71.63      -24.55     93.34 o 
 -16   6   4      497.36      576.54    101.76 o 
 -14   6   4      664.52      597.06    107.34 o 
 -12   6   4     1860.40     2043.11    170.67 o 
 -10   6   4      631.90      782.09    101.17 o 
  -8   6   4       44.74      175.18     53.97 o 
  -6   6   4      451.41      422.83     72.71 o 
  -4   6   4     2150.80     2477.45    167.12 o 
  -2   6   4      682.82      768.45    102.24 o 
   0   6   4     1825.51     1553.23     97.51 o 
   2   6   4      151.65      112.20     76.74 o 
   4   6   4      310.11      270.66     88.36 o 
   6   6   4     2667.02     2599.14    183.37 o 
   8   6   4      944.61      745.56    130.35 o 
  10   6   4      357.66      450.94     96.55 o 
  12   6   4      126.73      119.08     90.73 o 
  14   6   4      173.14      232.94     83.85 o 
 -15   7   4       56.42      -12.57    105.80 o 
 -13   7   4       30.52      -98.09     98.09 o 
 -11   7   4      196.16       78.28    103.07 o 
  -9   7   4       69.45       64.17     69.27 o 
  -7   7   4       99.84      165.34     65.35 o 
  -5   7   4       20.82      100.93     72.82 o 
  -3   7   4      161.70      130.11     85.52 o 
  -1   7   4      195.20      201.16     93.22 o 
   1   7   4      125.09      184.08     83.02 o 
   3   7   4        3.04      -73.77     96.07 o 
   5   7   4       72.51       65.95     85.04 o 
   7   7   4      233.62      300.79     99.51 o 
   9   7   4       96.31      171.86     86.82 o 
  11   7   4       10.88      -13.17     89.90 o 
 -10   8   4       67.65       64.28     98.80 o 
  -8   8   4       48.11      174.23     82.55 o 
  -6   8   4        8.59       48.63     76.86 o 
  -4   8   4       28.64      107.93     80.42 o 
  -2   8   4      164.15      251.45    103.66 o 
   0   8   4      250.03      265.87     78.75 o 
   2   8   4      352.40      443.23    127.98 o 
   4   8   4      100.96       38.07    114.10 o 
 -25   1   5      295.19      235.67    105.44 o 
 -23   1   5       40.40       51.95     49.81 o 
 -21   1   5     1091.01     1312.73    134.03 o 
 -19   1   5     2569.63     2381.50    155.61 o 
 -17   1   5     4032.07     3832.41    183.37 o 
 -15   1   5     1560.60     1424.46    109.83 o 
 -13   1   5     6846.55     6302.14    186.80 o 
 -11   1   5    14044.58    13292.44    240.65 o 
  -9   1   5     1906.83     1998.28     92.99 o 
  -7   1   5    10405.50    10835.16    180.64 o 
  -5   1   5    29123.82    28031.05    265.80 o 
  -3   1   5       49.51       56.10     29.18 o 
  -1   1   5    28892.61    28600.00    273.62 o 
   1   1   5    10090.50    10512.90    180.87 o 
   3   1   5     7130.41     7067.63    165.34 o 
   5   1   5    13204.87    12992.37    246.82 o 
   7   1   5     1303.70     1395.76     98.80 o 
   9   1   5     3820.99     3814.73    170.91 o 
  11   1   5     2854.75     3009.75    165.81 o 
  13   1   5      511.99      497.67     86.23 o 
  15   1   5      645.07      855.39    114.10 o 
  17   1   5      876.51     1330.53    125.72 o 
  19   1   5      308.33      220.25    112.20 o 
 -26   2   5       61.28      141.85     61.91 o 
 -24   2   5        0.47      -22.89     72.47 o 
 -22   2   5     1564.84     1541.05    147.66 o 
 -20   2   5        0.47       26.81     55.74 o 
 -18   2   5       21.30        0.00     63.45 o 
 -16   2   5       27.47        6.76     60.37 o 
 -14   2   5       33.89      -46.73     46.73 o 
 -12   2   5     3261.93     3579.89    146.12 o 
 -10   2   5     3716.02     3906.18    139.72 o 
  -8   2   5     1192.07     1529.19     83.02 o 
  -6   2   5     1673.99     1745.41     83.38 o 
  -4   2   5     1015.25     1067.93     67.13 o 
  -2   2   5      212.47      166.29     41.16 o 
   0   2   5     4301.99     4530.07    117.66 o 
   2   2   5     1179.43     1227.93     84.09 o 
   4   2   5      520.55      546.89     70.57 o 
   6   2   5       17.00      -10.56     38.31 o 
   8   2   5     3076.95     3058.74    149.09 o 
  10   2   5      130.78      127.86     60.25 o 
  12   2   5     2004.93     1799.97    143.63 o 
  14   2   5       21.05       -9.25     67.61 o 
  16   2   5       38.33       10.56     64.17 o 
  18   2   5      314.52      357.00     92.16 o 
 -25   3   5       78.69      179.33     78.99 o 
 -23   3   5      581.07      423.19    112.68 o 
 -21   3   5     1082.82     1180.73    130.35 o 
 -19   3   5      880.37      803.91    120.86 o 
 -17   3   5      104.61      -76.26     76.26 o 
 -15   3   5      510.53      452.36     70.69 o 
 -13   3   5       10.40      -31.19     43.77 o 
 -11   3   5     1939.73     1990.69    119.79 o 
  -9   3   5    16051.38    16803.54    301.50 o 
  -7   3   5     9930.62    10569.00    226.54 o 
  -5   3   5      736.08      860.73     68.44 o 
  -3   3   5     3296.15     3341.14    128.57 o 
  -1   3   5    12739.12    12952.28    245.87 o 
   1   3   5     5393.46     5762.01    171.39 o 
   3   3   5       91.46       30.72     50.29 o 
   5   3   5      912.39      804.86     81.25 o 
   7   3   5      341.12      343.96     77.57 o 
   9   3   5       90.47       95.48     60.13 o 
  11   3   5      532.73      664.55     89.43 o 
  13   3   5     1720.42     1659.78    140.67 o 
  15   3   5      580.73      464.58    110.78 o 
  17   3   5      194.28      248.84     74.01 o 
 -24   4   5        9.84       78.04     71.16 o 
 -22   4   5      116.42       93.58     77.57 o 
 -20   4   5      305.09       94.65     94.65 o 
 -18   4   5       27.71       18.86     62.62 o 
 -16   4   5       51.34       16.96     66.89 o 
 -14   4   5      136.63      145.53     65.47 o 
 -12   4   5        7.34      111.13     36.77 o 
 -10   4   5      253.12      273.15     58.59 o 
  -8   4   5      121.86      218.35     50.41 o 
  -6   4   5       14.28       39.14     45.78 o 
  -4   4   5      709.20      731.09     81.60 o 
  -2   4   5      187.48      263.19     57.05 o 
   0   4   5       49.31       14.03     41.22 o 
   2   4   5       18.97       24.08     50.41 o 
   4   4   5      329.90      371.36     74.01 o 
   6   4   5      785.26     1008.03     95.12 o 
   8   4   5      406.29      450.47     85.52 o 
  10   4   5      376.25      368.63     96.19 o 
  12   4   5       95.43      -48.87     76.26 o 
  14   4   5      109.43      228.32     72.94 o 
  16   4   5        0.73      133.08     58.00 o 
 -21   5   5        5.33      -61.32     68.20 o 
 -19   5   5        2.80       11.15     73.06 o 
 -17   5   5      399.41      416.43     99.04 o 
 -15   5   5     3222.41     3055.53    201.99 o 
 -13   5   5      731.78      794.66    103.54 o 
 -11   5   5      193.32      111.02     76.03 o 
  -9   5   5      907.69      967.47     94.17 o 
  -7   5   5     1206.11     1241.81    108.76 o 
  -5   5   5      232.79      137.94     63.93 o 
  -3   5   5     6019.00     5814.32    226.42 o 
  -1   5   5     5781.03     5934.70    219.42 o 
   1   5   5       25.62       64.64     51.24 o 
   3   5   5      326.70      355.70     96.07 o 
   5   5   5      536.80      542.74    101.53 o 
   7   5   5     3211.41     3258.59    190.72 o 
   9   5   5     1691.17     1469.65    143.51 o 
  11   5   5      113.95       62.74     95.72 o 
  13   5   5      245.52      264.02     96.66 o 
  15   5   5      174.34       75.79    115.76 o 
 -20   6   5       80.90      117.89     87.89 o 
 -18   6   5      132.90      132.72     82.67 o 
 -16   6   5       22.20       33.45     69.62 o 
 -14   6   5        5.20      -41.51     77.57 o 
 -12   6   5       66.50       48.51     66.54 o 
 -10   6   5      263.35      358.07     88.48 o 
  -8   6   5       69.68        8.78     71.88 o 
  -6   6   5       13.38      -59.66     77.69 o 
  -4   6   5       10.52       84.09     60.61 o 
  -2   6   5       12.75       -8.42     71.05 o 
   0   6   5       76.53       87.18     98.74 o 
   2   6   5       18.99       88.84     77.45 o 
   4   6   5       22.99      -46.61     91.80 o 
   6   6   5       42.13      -49.46     84.57 o 
   8   6   5      114.25      233.06     76.38 o 
  10   6   5        3.52      102.83     71.28 o 
  12   6   5       27.16       61.91     73.18 o 
 -15   7   5      137.64       74.48    113.86 o 
 -13   7   5      195.24      246.11     92.99 o 
 -11   7   5      139.96      245.16     93.22 o 
  -9   7   5      162.39      363.53     89.43 o 
  -7   7   5       15.02       41.51     65.59 o 
  -5   7   5      312.16      448.45     80.30 o 
  -3   7   5      573.61      476.92    107.81 o 
  -1   7   5       89.53       20.52     94.89 o 
   1   7   5      650.45      700.13    138.29 o 
   3   7   5     1080.22     1134.71    153.24 o 
   5   7   5       27.10       33.92     80.65 o 
   7   7   5       95.72       59.66    108.64 o 
   9   7   5      205.50      113.98    109.71 o 
 -10   8   5       10.94      141.26     88.01 o 
  -8   8   5        1.59       49.81     78.87 o 
  -6   8   5       19.87        0.00     94.65 o 
  -4   8   5        1.55      -24.20     92.16 o 
  -2   8   5       90.18      169.84    104.37 o 
   0   8   5        9.38       31.37     68.63 o 
   2   8   5       10.15      150.63     92.28 o 
   4   8   5       18.80      155.61     83.97 o 
 -26   0   6      605.17      772.13    124.18 o 
 -24   0   6     3659.75     3751.87    240.30 o 
 -22   0   6      312.03      299.60     86.82 o 
 -20   0   6      149.64      236.86     65.83 o 
 -18   0   6     3375.82     3450.85    171.74 o 
 -16   0   6     4701.94     4652.69    180.04 o 
 -14   0   6     7590.50     7679.28    212.31 o 
 -12   0   6     1755.49     1562.87     96.55 o 
 -10   0   6    28325.94    28308.35    327.12 o 
  -8   0   6     6855.84     6604.00    143.75 o 
  -6   0   6     3209.67     3253.49     97.14 o 
  -4   0   6    40722.79    39719.34    312.65 o 
  -2   0   6     4142.35     3976.39    104.73 o 
   0   0   6     6148.57     6542.85    102.35 o 
   2   0   6     1500.58     1434.54     79.11 o 
   4   0   6     7084.30     6829.82    179.45 o 
   6   0   6     4456.28     4310.15    157.39 o 
   8   0   6     2938.50     3274.84    152.65 o 
  10   0   6      425.28      317.03     67.96 o 
  12   0   6     1908.46     1839.58    155.26 o 
  14   0   6      640.70      522.46    105.56 o 
  16   0   6      689.83      701.32    116.35 o 
  18   0   6      142.37       72.11     88.36 o 
 -27   1   6       32.89        0.00     89.67 o 
 -25   1   6        1.26      103.31     65.95 o 
 -23   1   6       29.91       30.36     63.22 o 
 -21   1   6       88.23       71.05     66.54 o 
 -19   1   6        0.41        0.00     53.73 o 
 -17   1   6     1537.03     1461.94    118.84 o 
 -15   1   6      339.04      425.92     62.03 o 
 -13   1   6     1655.95     1611.03    101.65 o 
 -11   1   6      108.12      140.67     42.58 o 
  -9   1   6     5524.80     6045.12    151.46 o 
  -7   1   6    16622.39    17246.65    232.23 o 
  -5   1   6     2941.89     3366.16    103.07 o 
  -3   1   6     3127.11     3296.31    101.41 o 
  -1   1   6    14567.07    14847.96    216.58 o 
   1   1   6     1584.18     1835.55     89.31 o 
   3   1   6     1889.08     2242.73    101.17 o 
   5   1   6     1146.43     1243.11     94.41 o 
   7   1   6      667.43      659.21     70.45 o 
   9   1   6     1068.98     1008.63    101.05 o 
  11   1   6     1141.93     1111.70    113.51 o 
  13   1   6     1001.94      956.44    112.68 o 
  15   1   6      447.46      383.57     93.58 o 
  17   1   6      113.64      -22.89     99.75 o 
  19   1   6       30.56       77.33     54.68 o 
 -26   2   6       57.81      100.58     94.05 o 
 -24   2   6        1.75       44.71     85.16 o 
 -22   2   6      460.34      712.23     90.62 o 
 -20   2   6      826.02      688.51    109.24 o 
 -18   2   6     3220.92     3317.06    176.96 o 
 -16   2   6     1346.31     1307.63    113.98 o 
 -14   2   6      254.98      197.24     56.22 o 
 -12   2   6      194.08      141.02     48.87 o 
 -10   2   6     1537.73     1185.00     83.26 o 
  -8   2   6     3263.81     3518.69    121.81 o 
  -6   2   6     3911.15     3587.84    118.84 o 
  -4   2   6     1351.72     1265.41     73.54 o 
  -2   2   6     4587.90     4459.36    132.01 o 
   0   2   6     3372.77     3782.97    182.71 o 
   2   2   6    13862.51    14477.79    260.46 o 
   4   2   6    10061.12    10220.18    237.33 o 
   6   2   6     1441.42     1600.47    105.09 o 
   8   2   6     4199.08     4579.27    193.21 o 
  10   2   6      569.28      540.73     92.99 o 
  12   2   6     1764.02     1710.90    153.12 o 
  14   2   6     1058.03     1064.85    127.74 o 
  16   2   6      163.82      -96.55     96.55 o 
  18   2   6      167.51      -62.74    107.10 o 
 -25   3   6        0.01       87.53     76.03 o 
 -23   3   6      238.80      189.89     85.87 o 
 -21   3   6     2040.34     1871.49    183.01 o 
 -19   3   6      114.93      -26.57     73.54 o 
 -17   3   6      877.07      895.60     96.19 o 
 -15   3   6      278.99      257.97     74.72 o 
 -13   3   6      513.47      464.94     81.01 o 
 -11   3   6      477.03      443.71     65.59 o 
  -9   3   6      318.44      442.64     65.95 o 
  -7   3   6       54.39       74.60     45.19 o 
  -5   3   6     1137.35     1105.77     81.48 o 
  -3   3   6      453.95      559.23     64.64 o 
  -1   3   6      761.48      629.21     65.11 o 
   1   3   6     2131.69     2185.20    122.52 o 
   3   3   6     8141.12     8591.72    232.94 o 
   5   3   6     1626.73     1754.42    125.13 o 
   7   3   6     2664.77     2535.68    142.21 o 
   9   3   6        0.02      -15.66     53.14 o 
  11   3   6      318.77      264.61     89.07 o 
  13   3   6      550.97      535.86    100.22 o 
  15   3   6        2.03      111.37     58.95 o 
  17   3   6       37.29      -99.75    104.25 o 
 -24   4   6       37.33       12.69     83.38 o 
 -22   4   6      726.41      733.46    136.52 o 
 -20   4   6      966.76     1114.19    131.30 o 
 -18   4   6      139.13      297.23     83.02 o 
 -16   4   6       15.27        0.00     64.88 o 
 -14   4   6     1948.51     2124.36    142.33 o 
 -12   4   6      858.21      698.95     97.14 o 
 -10   4   6      988.15      944.46     99.63 o 
  -8   4   6     8893.30     9597.74    255.72 o 
  -6   4   6     7353.14     7356.67    219.90 o 
  -4   4   6      276.01      254.41     54.56 o 
  -2   4   6       84.08      131.89     50.29 o 
   0   4   6    12284.12    13187.22    416.37 o 
   2   4   6     1171.08     1679.35    117.66 o 
   4   4   6      360.41      379.18     77.69 o 
   6   4   6      523.80      537.17    101.17 o 
   8   4   6       66.71       75.20     80.53 o 
  10   4   6      640.43      611.30     93.58 o 
  12   4   6      146.23       41.16     82.31 o 
  14   4   6       93.28      125.72     92.16 o 
  16   4   6      314.87      367.92    111.25 o 
 -21   5   6       42.95       60.25     97.02 o 
 -19   5   6       32.51      142.56     54.80 o 
 -17   5   6        2.53      -20.04     67.96 o 
 -15   5   6        1.25        9.25     64.40 o 
 -13   5   6       22.24       34.04     57.64 o 
 -11   5   6      345.61      317.15     74.37 o 
  -9   5   6      444.15      382.15     83.14 o 
  -7   5   6      268.17      323.91     67.13 o 
  -5   5   6      809.84      789.21     95.60 o 
  -3   5   6       93.12       98.56     60.61 o 
  -1   5   6        0.70       28.82     48.75 o 
   1   5   6        1.61       -7.47     47.80 o 
   3   5   6      160.11      181.82     79.47 o 
   5   5   6      122.69      186.57     61.20 o 
   7   5   6        8.37       82.55     69.27 o 
   9   5   6      806.90      559.82    110.42 o 
  11   5   6        4.78      -76.62     79.70 o 
  13   5   6      197.06      192.14     86.58 o 
 -20   6   6        0.83      141.97     69.50 o 
 -18   6   6       57.42      119.08     62.98 o 
 -16   6   6      359.04      430.66    102.95 o 
 -14   6   6      510.41      473.71    109.00 o 
 -12   6   6      977.11      784.82    133.19 o 
 -10   6   6        5.82       82.91     69.50 o 
  -8   6   6      151.52      168.30     69.15 o 
  -6   6   6     1761.17     1833.18    144.23 o 
  -4   6   6     1618.29     1620.04    141.62 o 
  -2   6   6     1534.42     1382.71    138.29 o 
   0   6   6     1036.86     1148.83     91.29 o 
   2   6   6        8.89      119.44     75.20 o 
   4   6   6      509.16      444.42     99.51 o 
   6   6   6      995.33      822.30    138.65 o 
   8   6   6      676.83      595.05    120.74 o 
  10   6   6      349.40      320.83    110.90 o 
  12   6   6       14.59     -100.58    100.58 o 
 -17   7   6        5.38      -65.59     91.92 o 
 -15   7   6        4.66       37.01     82.79 o 
 -13   7   6       35.90      -93.46     93.46 o 
 -11   7   6       59.62      -66.89     77.21 o 
  -9   7   6       59.53      -10.79     73.65 o 
  -7   7   6       50.91      178.03     56.34 o 
  -5   7   6       83.25      -82.67     93.58 o 
  -3   7   6        1.25      -41.27     68.55 o 
  -1   7   6      383.59      324.39     96.43 o 
   1   7   6        6.49      -64.28    104.97 o 
   3   7   6      302.46      155.61     99.39 o 
   5   7   6       36.05      -46.61     91.68 o 
   7   7   6       18.43      184.79     97.73 o 
   9   7   6       16.15      -65.47     97.14 o 
 -10   8   6      469.82      167.23    122.76 o 
  -8   8   6       86.54      175.42     77.21 o 
  -6   8   6       49.88       74.01     79.94 o 
  -4   8   6       97.31      -36.77    110.30 o 
  -2   8   6       51.94      160.24     96.31 o 
   0   8   6      101.66      175.94     76.02 o 
   2   8   6      140.10       89.90    109.71 o 
 -27   1   7      150.13      340.99     90.26 o 
 -25   1   7      283.83      370.05     88.95 o 
 -23   1   7      117.38      237.69     72.82 o 
 -21   1   7       34.39       26.09     50.05 o 
 -19   1   7      489.88      463.87     87.65 o 
 -17   1   7     6371.05     6777.99    228.32 o 
 -15   1   7     3557.35     3724.00    156.09 o 
 -13   1   7     3020.12     3243.29    137.58 o 
 -11   1   7      395.27      399.47     50.29 o 
  -9   1   7     6991.35     6404.62    161.66 o 
  -7   1   7    41503.19    41719.40    375.86 o 
  -5   1   7      483.19      404.92     47.80 o 
  -3   1   7     2193.29     2032.32     85.04 o 
  -1   1   7    12195.50    12352.84    212.66 o 
   1   1   7     1315.97     1500.96     84.33 o 
   3   1   7     1999.94     2180.58    108.52 o 
   5   1   7    12160.09    12556.37    269.59 o 
   7   1   7     5913.47     5539.15    200.33 o 
   9   1   7     1381.88     1402.76    115.29 o 
  11   1   7      113.17      215.63     68.44 o 
  13   1   7     1180.04     1276.44    127.86 o 
  15   1   7      672.81      847.20    118.01 o 
  17   1   7      144.75      254.17     91.33 o 
 -26   2   7        3.71        0.00     90.38 o 
 -24   2   7      708.51      951.34    143.04 o 
 -22   2   7      134.12       77.57     72.47 o 
 -20   2   7      676.57      709.98    108.52 o 
 -18   2   7     3814.20     3739.42    183.25 o 
 -16   2   7      404.87      422.24     65.95 o 
 -14   2   7      255.66      265.68     48.27 o 
 -12   2   7       31.75       76.03     40.21 o 
 -10   2   7      648.55      475.49     60.85 o 
  -8   2   7     7506.39     8213.36    191.31 o 
  -6   2   7     1934.20     1879.32     92.99 o 
  -4   2   7       38.87       15.06     35.34 o 
  -2   2   7     2102.51     2502.24    104.85 o 
   0   2   7     1327.43     1127.57     56.72 o 
   2   2   7      221.45      212.78     59.66 o 
   4   2   7     4373.29     4405.04    169.61 o 
   6   2   7      390.25      446.20     59.30 o 
   8   2   7       16.11      -56.93     56.93 o 
  10   2   7      373.94      383.81     84.45 o 
  12   2   7      293.57      333.52     84.92 o 
  14   2   7        5.28      -71.76     71.76 o 
  16   2   7      367.56      459.60    106.03 o 
 -25   3   7      508.34      428.52    126.67 o 
 -23   3   7      508.52      492.81    105.68 o 
 -21   3   7     1618.28     1378.44    140.67 o 
 -19   3   7      878.64      897.49    111.25 o 
 -17   3   7       51.12       85.40     56.46 o 
 -15   3   7      385.76      276.95     75.20 o 
 -13   3   7      592.17      582.95     75.43 o 
 -11   3   7     2981.65     2819.15    139.24 o 
  -9   3   7      200.19      267.69     49.93 o 
  -7   3   7     2509.54     2129.58    112.20 o 
  -5   3   7    11217.85    11199.16    239.47 o 
  -3   3   7    13033.25    14087.10    270.54 o 
  -1   3   7     3508.74     3676.79    145.53 o 
   1   3   7    10826.48    11978.05    263.54 o 
   3   3   7     8626.93     9103.62    245.40 o 
   5   3   7      466.15      577.97     80.53 o 
   7   3   7      175.23       22.30     74.01 o 
   9   3   7      631.47      359.14    110.54 o 
  11   3   7      499.01      487.47    111.73 o 
  13   3   7        1.32      -41.99     78.64 o 
  15   3   7      128.79      129.40     85.63 o 
  17   3   7      275.25      406.82    102.48 o 
 -24   4   7        0.78      -85.63     85.63 o 
 -22   4   7       51.10       56.34     86.46 o 
 -20   4   7        7.01       50.76     65.11 o 
 -18   4   7      162.87      192.74     76.26 o 
 -16   4   7     1251.69     1130.08    119.79 o 
 -14   4   7      138.03      264.73     58.12 o 
 -12   4   7       61.37       83.38     56.46 o 
 -10   4   7     1101.42      911.01     94.29 o 
  -8   4   7      607.14      728.12     87.18 o 
  -6   4   7      815.31      883.62     91.68 o 
  -4   4   7      151.41      135.69     53.73 o 
  -2   4   7       26.53       36.17     53.25 o 
   0   4   7        5.11       38.16     34.47 o 
   2   4   7      136.89      229.38     65.35 o 
   4   4   7     1376.99     1331.59    113.86 o 
   6   4   7      601.30      497.32    100.82 o 
   8   4   7      228.06       70.81     90.14 o 
  10   4   7      203.75      117.42     83.02 o 
  12   4   7      241.19       32.50     90.14 o 
  14   4   7      148.93       72.11     93.11 o 
 -23   5   7       35.98      156.09     71.28 o 
 -21   5   7      135.61      249.19    106.75 o 
 -19   5   7      237.93      108.41     90.73 o 
 -17   5   7       52.62       49.70     72.35 o 
 -15   5   7      857.55      778.06    123.11 o 
 -13   5   7      930.11      799.29    124.42 o 
 -11   5   7     2415.26     2234.30    155.97 o 
  -9   5   7      815.69      812.33     99.87 o 
  -7   5   7      538.07      440.74     80.53 o 
  -5   5   7     1730.82     1449.37    119.56 o 
  -3   5   7     2312.33     2486.58    160.59 o 
  -1   5   7      493.38      449.28     82.08 o 
   1   5   7      509.33      562.43     93.70 o 
   3   5   7     3032.04     3148.52    183.01 o 
   5   5   7      361.60      462.68     86.23 o 
   7   5   7      918.30      876.62    116.00 o 
   9   5   7      584.90      535.15    129.76 o 
  11   5   7      574.35      642.61    120.39 o 
  13   5   7      124.96      -12.57     91.56 o 
 -20   6   7      102.66      102.00    100.46 o 
 -18   6   7       84.75      188.82     80.06 o 
 -16   6   7       12.18      -32.97     73.65 o 
 -14   6   7      145.19      123.35     79.58 o 
 -12   6   7      203.48      281.69     74.60 o 
 -10   6   7        4.32       27.87     62.27 o 
  -8   6   7      146.40      134.62     77.69 o 
  -6   6   7       83.71       96.90     77.33 o 
  -4   6   7      567.15      526.97    107.58 o 
  -2   6   7       13.51       71.16     85.40 o 
   0   6   7      169.79      136.79     68.73 o 
   2   6   7      146.24       85.75     91.92 o 
   4   6   7       25.16       30.13     83.50 o 
   6   6   7        0.50      -10.67     93.94 o 
   8   6   7        0.76      -45.90     70.81 o 
  10   6   7        6.52       37.12     83.14 o 
 -17   7   7      165.43      130.47    104.37 o 
 -15   7   7      321.41      282.88    107.93 o 
 -13   7   7      245.93      280.39     90.50 o 
 -11   7   7      740.17      559.58    129.52 o 
  -9   7   7      548.42      584.97    109.35 o 
  -7   7   7       53.99      -80.77     80.77 o 
  -5   7   7       79.72      136.63     73.54 o 
  -3   7   7      219.31      200.56     90.14 o 
  -1   7   7      776.84      654.83    131.89 o 
   1   7   7      865.99      816.25    138.65 o 
   3   7   7       96.33      183.60     91.80 o 
   5   7   7       15.03       48.15     96.31 o 
   7   7   7       83.79     -120.98    120.98 o 
 -10   8   7       13.28      168.07     95.95 o 
  -8   8   7        0.38      -37.95     84.80 o 
  -6   8   7       11.59      -62.51     97.61 o 
  -4   8   7      110.49       87.18     87.18 o 
  -2   8   7        8.18       12.57     93.22 o 
   0   8   7      143.31      267.23     65.98 o 
   2   8   7       58.08       52.66    123.47 o 
 -28   0   8       21.78      -38.90     74.48 o 
 -26   0   8       99.78      -69.27    105.80 o 
 -24   0   8       58.04      -61.32     75.08 o 
 -22   0   8      556.76      602.76     96.43 o 
 -20   0   8     1919.68     1869.00    145.17 o 
 -18   0   8      805.34      701.32     87.53 o 
 -16   0   8    13069.91    13769.24    312.17 o 
 -14   0   8    35743.21    34987.78    444.65 o 
 -12   0   8    14125.11    13255.55    255.48 o 
 -10   0   8     1005.92      915.40     66.06 o 
  -8   0   8     1862.18     2202.04     92.63 o 
  -6   0   8    57786.03    54530.77    429.95 o 
  -4   0   8     2473.46     2478.51     95.83 o 
  -2   0   8     1367.84     1554.69     84.21 o 
   0   0   8     3012.66     3448.28    167.35 o 
   2   0   8     7205.51     7284.56    191.19 o 
   4   0   8      235.65      215.27     53.85 o 
   6   0   8     7803.67     8467.89    243.85 o 
   8   0   8     9838.30     9627.51    286.32 o 
  10   0   8      263.16      188.82     82.55 o 
  12   0   8       10.17      -66.78     66.78 o 
  14   0   8      628.11      593.62    117.06 o 
  16   0   8      619.15      538.12    115.29 o 
 -27   1   8       23.70       24.79     82.08 o 
 -25   1   8      224.15      241.84     91.92 o 
 -23   1   8      678.38      739.04    100.10 o 
 -21   1   8      858.24     1087.74    107.34 o 
 -19   1   8       12.61       60.13     49.81 o 
 -17   1   8     1330.37     1272.05    104.49 o 
 -15   1   8     1698.20     1626.09    110.54 o 
 -13   1   8     2322.95     2227.43    117.06 o 
 -11   1   8     3873.40     4337.91    143.99 o 
  -9   1   8     1923.41     2116.53    102.48 o 
  -7   1   8     9972.49    10303.56    198.78 o 
  -5   1   8        4.44      -10.44     33.68 o 
  -3   1   8     4038.49     4450.11    133.31 o 
  -1   1   8     3057.31     3453.34    123.71 o 
   1   1   8        1.74       72.11     34.28 o 
   3   1   8     7559.56     8025.61    212.54 o 
   5   1   8      902.41      975.54     93.70 o 
   7   1   8     1894.96     2131.24    132.84 o 
   9   1   8       10.61      -23.48     70.33 o 
  11   1   8     1584.25     1539.75    139.36 o 
  13   1   8      858.01      686.26    121.93 o 
  15   1   8       32.90       45.54     77.21 o 
  17   1   8       17.64       38.43     91.45 o 
 -26   2   8       73.55      -36.17     90.97 o 
 -24   2   8      477.54      300.67    110.54 o 
 -22   2   8      404.34      447.98     89.90 o 
 -20   2   8      467.52      767.98     99.51 o 
 -18   2   8     1185.69     1363.85    121.81 o 
 -16   2   8        4.50        0.00     50.88 o 
 -14   2   8      214.12      191.55     50.29 o 
 -12   2   8      111.40       -5.10     48.63 o 
 -10   2   8     5847.15     5634.15    172.93 o 
  -8   2   8    12177.98    12071.03    236.26 o 
  -6   2   8     8713.29     8532.30    194.75 o 
  -4   2   8     6985.46     7480.38    181.47 o 
  -2   2   8      119.25      148.97     38.19 o 
   0   2   8      280.72      285.77     37.86 o 
   2   2   8     2199.25     2143.45    118.25 o 
   4   2   8        8.43      -30.13     44.60 o 
   6   2   8      182.63      211.47     65.11 o 
   8   2   8      260.04      208.87     67.01 o 
  10   2   8      186.40      306.36     63.69 o 
  12   2   8     1090.60      958.22    132.96 o 
  14   2   8      324.60      355.70     91.68 o 
  16   2   8      784.34      785.41    131.30 o 
 -25   3   8      133.85      108.29     80.65 o 
 -23   3   8        3.00       21.59     80.65 o 
 -21   3   8       96.43      163.91     77.69 o 
 -19   3   8     1141.48     1043.26    116.00 o 
 -17   3   8     1462.36     1512.35    126.32 o 
 -15   3   8       15.99       -6.88     53.14 o 
 -13   3   8      497.19      569.31     76.86 o 
 -11   3   8      322.60      371.59     60.73 o 
  -9   3   8     2237.39     2017.49    120.98 o 
  -7   3   8       46.75      -25.50     41.63 o 
  -5   3   8     4933.56     5134.35    170.32 o 
  -3   3   8     1643.61     1624.91    106.63 o 
  -1   3   8      471.14      656.60     73.06 o 
   1   3   8        5.24       29.30     47.21 o 
   3   3   8      365.40      225.23     70.21 o 
   5   3   8       92.79      157.15     59.78 o 
   7   3   8      891.67      940.67    122.99 o 
   9   3   8      703.50      543.57    109.47 o 
  11   3   8       13.17      -89.19     89.19 o 
  13   3   8      335.46      334.11    105.68 o 
  15   3   8      444.92      347.75    116.47 o 
 -24   4   8      207.01      294.97    112.68 o 
 -22   4   8      369.81      544.40    102.48 o 
 -20   4   8      184.94      180.87     85.28 o 
 -18   4   8     2791.83     2669.00    185.14 o 
 -16   4   8     2101.37     2105.38    161.54 o 
 -14   4   8      491.44      508.58     91.45 o 
 -12   4   8      629.27      660.28     87.18 o 
 -10   4   8     4674.31     4732.75    190.84 o 
  -8   4   8      785.10      756.59     87.41 o 
  -6   4   8       11.27       12.34     34.87 o 
  -4   4   8     1448.63     1418.41    108.52 o 
  -2   4   8     8966.34     8888.35    254.88 o 
   0   4   8     2264.94     2484.09    100.30 o 
   2   4   8      483.00      458.89     83.62 o 
   4   4   8     6993.05     7155.52    257.97 o 
   6   4   8      461.14      417.38     88.95 o 
   8   4   8      270.20      225.00     91.80 o 
  10   4   8     1546.92     1449.13    150.75 o 
  12   4   8      409.15      560.89    112.79 o 
  14   4   8       30.66       37.95     95.60 o 
 -23   5   8      112.15      141.26     98.68 o 
 -21   5   8       57.97      152.53     87.06 o 
 -19   5   8      279.22      258.09     87.29 o 
 -17   5   8      142.26      187.99     73.30 o 
 -15   5   8        0.07      201.39     53.37 o 
 -13   5   8      364.83      367.68     78.87 o 
 -11   5   8      273.78      137.35     76.15 o 
  -9   5   8      146.94       23.25     74.60 o 
  -7   5   8      145.74      248.95     62.62 o 
  -5   5   8      343.27      374.68     84.80 o 
  -3   5   8      488.91      576.55     90.38 o 
  -1   5   8      869.36      735.83    111.25 o 
   1   5   8       74.49       98.32     77.69 o 
   3   5   8      537.12      600.74    105.56 o 
   5   5   8        5.85       46.85     75.43 o 
   7   5   8      979.26     1195.55    137.46 o 
   9   5   8       63.28      143.39     77.21 o 
  11   5   8        9.36      -60.25     94.05 o 
 -20   6   8       80.88      202.34     85.75 o 
 -18   6   8      178.04      176.13     97.49 o 
 -16   6   8       18.11       43.88     78.99 o 
 -14   6   8      756.65      772.84    108.52 o 
 -12   6   8      383.69      361.99     90.26 o 
 -10   6   8        8.12        0.00     65.11 o 
  -8   6   8      534.87      429.59     99.75 o 
  -6   6   8      135.54      -72.23     72.23 o 
  -4   6   8      402.76      506.21     99.87 o 
  -2   6   8     1299.27     1463.13    145.17 o 
   0   6   8      500.92      478.01     75.49 o 
   2   6   8       29.82      138.77     74.13 o 
   4   6   8      722.13      890.38    123.47 o 
   6   6   8      322.03      368.75    117.78 o 
   8   6   8      119.72       95.95    103.19 o 
  10   6   8       60.99        0.00     89.67 o 
 -17   7   8      157.82      221.08     94.65 o 
 -15   7   8       24.93      -12.34     89.55 o 
 -13   7   8      233.71      -58.59     91.56 o 
 -11   7   8        0.30       90.26     63.81 o 
  -9   7   8      145.37       32.85     87.06 o 
  -7   7   8       11.98        0.00     91.56 o 
  -5   7   8       42.88      107.34     72.82 o 
  -3   7   8      130.96      194.87     70.21 o 
  -1   7   8       47.44      176.84     84.21 o 
   1   7   8      132.10      375.74     94.53 o 
   3   7   8        0.53      -23.72     95.00 o 
   5   7   8        7.04      -62.39    102.24 o 
 -10   8   8      226.69        0.00    105.92 o 
  -8   8   8      254.70      192.02    101.65 o 
  -6   8   8      267.33      304.58    112.08 o 
  -4   8   8       14.95       25.38     89.78 o 
  -2   8   8       83.59      102.83     96.19 o 
   0   8   8      320.84      420.20     98.21 o 
 -27   1   9      813.36      947.90    142.80 o 
 -25   1   9      186.54      346.09     80.89 o 
 -23   1   9       21.01      -69.15     69.15 o 
 -21   1   9     1372.81     1482.93    133.19 o 
 -19   1   9     3133.00     3358.69    179.10 o 
 -17   1   9      677.24      656.01     85.99 o 
 -15   1   9     1090.28     1060.22     95.36 o 
 -13   1   9    11283.59    10883.43    249.90 o 
 -11   1   9     1517.47     1291.50     84.92 o 
  -9   1   9     2785.10     3087.08    117.89 o 
  -7   1   9     3972.09     4346.44    137.23 o 
  -5   1   9     1442.77     1519.46     84.09 o 
  -3   1   9     4131.76     4159.64    136.40 o 
  -1   1   9       11.01       58.71     31.55 o 
   1   1   9      485.15      454.86     58.12 o 
   3   1   9     6403.76     6125.30    201.51 o 
   5   1   9     1939.08     1905.41    131.53 o 
   7   1   9      348.41      274.81     77.57 o 
   9   1   9     2129.22     1770.67    147.55 o 
  11   1   9     1988.85     2052.01    173.17 o 
  13   1   9      393.41      290.70    116.47 o 
  15   1   9       97.63       96.78     80.30 o 
 -26   2   9        1.77      -67.01     67.01 o 
 -24   2   9       54.82        0.00     77.81 o 
 -22   2   9      123.44      122.52     73.54 o 
 -20   2   9      451.40      527.32     85.75 o 
 -18   2   9      151.44      193.21     68.91 o 
 -16   2   9     1003.97     1062.95    100.82 o 
 -14   2   9     6061.65     5912.40    206.14 o 
 -12   2   9       66.57       79.58     42.11 o 
 -10   2   9     7129.30     7300.45    201.51 o 
  -8   2   9      761.86      732.99     71.52 o 
  -6   2   9     6447.84     6317.92    178.03 o 
  -4   2   9     3096.16     3238.31    134.03 o 
  -2   2   9     3770.38     4038.07    151.10 o 
   0   2   9        1.69       10.56     30.75 o 
   2   2   9     1180.52     1236.11     96.43 o 
   4   2   9      732.24      695.98     79.94 o 
   6   2   9      140.17      118.37     64.52 o 
   8   2   9     1138.33     1074.57    128.21 o 
  10   2   9       11.93      -87.41     87.41 o 
  12   2   9        1.50      -52.66     64.05 o 
  14   2   9        0.30       11.86     92.16 o 
 -25   3   9      555.51      711.16    116.12 o 
 -23   3   9     1076.57     1011.24    132.48 o 
 -21   3   9      507.55      544.52    100.70 o 
 -19   3   9        2.07      -72.82     72.82 o 
 -17   3   9     2227.95     2415.77    149.09 o 
 -15   3   9     3967.22     3963.23    181.47 o 
 -13   3   9     1048.52     1075.28    102.36 o 
 -11   3   9     1000.19      847.09     92.28 o 
  -9   3   9       65.35       77.69     49.70 o 
  -7   3   9     1269.42     1538.44     96.55 o 
  -5   3   9     1272.87     1177.64     92.63 o 
  -3   3   9     8152.03     8423.18    227.25 o 
  -1   3   9     3439.06     3392.38    154.43 o 
   1   3   9      860.32      950.04     98.09 o 
   3   3   9      159.98      125.01     68.08 o 
   5   3   9     3554.03     3972.60    193.92 o 
   7   3   9     4700.86     4295.09    227.96 o 
   9   3   9      886.76      941.50    126.55 o 
  11   3   9       30.29       21.23     83.50 o 
  13   3   9      314.34      318.58    110.07 o 
  15   3   9      168.85      249.19     85.99 o 
 -24   4   9       26.47      109.24     63.10 o 
 -22   4   9        8.14      -76.98     80.06 o 
 -20   4   9      851.94      828.70    111.61 o 
 -18   4   9      313.99      199.97     93.58 o 
 -16   4   9      326.31      382.51     80.65 o 
 -14   4   9      373.32      268.29     77.09 o 
 -12   4   9      813.99      758.01    103.19 o 
 -10   4   9      171.30      135.45     53.37 o 
  -8   4   9      573.01      484.03     78.99 o 
  -6   4   9      565.48      607.26     76.98 o 
  -4   4   9     1055.36     1274.07    101.88 o 
  -2   4   9      438.39      466.60     76.86 o 
   0   4   9       11.50      -35.64     41.85 o 
   2   4   9     1005.05     1099.48    119.79 o 
   4   4   9      653.44      513.21    106.03 o 
   6   4   9       31.07       36.17     68.91 o 
   8   4   9      192.69       19.93     92.28 o 
  10   4   9       54.33       43.88     74.37 o 
  12   4   9        0.88      -36.29     91.21 o 
 -23   5   9      422.09      317.75    117.18 o 
 -21   5   9      499.03      384.40    108.64 o 
 -19   5   9      318.47      214.20     88.36 o 
 -17   5   9      731.68      653.05    113.62 o 
 -15   5   9      221.77      202.46     80.30 o 
 -13   5   9      219.99      224.88     80.18 o 
 -11   5   9      739.87      748.17     99.04 o 
  -9   5   9     1257.17     1420.19    122.64 o 
  -7   5   9     1019.89     1129.25    108.17 o 
  -5   5   9      350.10      327.00     95.36 o 
  -3   5   9      165.38      142.68     69.98 o 
  -1   5   9      917.02      886.82    104.49 o 
   1   5   9     4179.77     4721.48    224.64 o 
   3   5   9      181.41       91.68     88.95 o 
   5   5   9      404.20      433.86     88.24 o 
   7   5   9      905.15     1109.80    139.13 o 
   9   5   9        1.25      -69.62     94.29 o 
  11   5   9       15.12      -50.64     89.55 o 
 -20   6   9      299.10      301.97    119.32 o 
 -18   6   9       71.78       70.33     99.39 o 
 -16   6   9       16.28       11.03     66.78 o 
 -14   6   9      238.98      290.47     97.38 o 
 -12   6   9      111.04      207.92     61.79 o 
 -10   6   9       53.94       57.29     66.18 o 
  -8   6   9        3.67      -27.99     70.57 o 
  -6   6   9      178.62      222.62     96.43 o 
  -4   6   9      460.24      345.62     94.77 o 
  -2   6   9     1071.29      716.03    122.64 o 
   0   6   9        7.43       -9.17     83.97 o 
   2   6   9       59.51      227.49     82.79 o 
   4   6   9        0.63      -92.16     92.16 o 
   6   6   9        2.57        0.00     85.87 o 
   8   6   9      109.35      238.28    107.10 o 
 -17   7   9      167.43      221.08     99.87 o 
 -15   7   9      131.63       98.80    118.37 o 
 -13   7   9      254.08        0.00    115.76 o 
 -11   7   9      727.21      673.68    118.13 o 
  -9   7   9      486.98      524.00    112.08 o 
  -7   7   9     1001.26     1233.62    144.46 o 
  -5   7   9      687.43      682.46    121.57 o 
  -3   7   9      163.02      -33.45    103.90 o 
  -1   7   9      167.29      399.23     96.07 o 
   1   7   9      308.95      459.60    113.62 o 
   3   7   9       93.21      123.11    107.34 o 
   5   7   9       23.16      -92.63     92.63 o 
  -8   8   9        4.15       13.05     96.43 o 
  -6   8   9       13.29       25.86     85.75 o 
  -4   8   9        3.65      -65.00     85.16 o 
 -28   0  10       74.64      163.08     69.86 o 
 -26   0  10      330.33      469.92    102.59 o 
 -24   0  10        4.86        9.96     65.23 o 
 -22   0  10      436.83      326.17     94.53 o 
 -20   0  10       31.36       70.10     67.49 o 
 -18   0  10     7591.20     7375.06    247.53 o 
 -16   0  10    11217.88    11698.96    287.03 o 
 -14   0  10       13.47       32.26     43.77 o 
 -12   0  10      416.24      632.17     66.66 o 
 -10   0  10     5672.96     5538.79    165.46 o 
  -8   0  10     9897.30     9866.97    215.51 o 
  -6   0  10     9991.98    10449.33    215.74 o 
  -4   0  10     5079.75     4913.86    154.07 o 
  -2   0  10    12249.22    12382.14    245.40 o 
   0   0  10       33.71       62.20     29.58 o 
   2   0  10       32.64      -11.62     46.38 o 
   4   0  10     7370.13     7316.82    233.42 o 
   6   0  10    10167.32    10704.93    303.75 o 
   8   0  10        2.21       33.68     57.17 o 
  10   0  10       26.99      -57.05     77.21 o 
  12   0  10     2163.66     2045.60    175.66 o 
  14   0  10      421.38      480.83     96.19 o 
 -27   1  10       11.07       95.83     61.08 o 
 -25   1  10        3.56       10.67     59.54 o 
 -23   1  10       30.48      104.49     60.85 o 
 -21   1  10      563.53      547.84     98.68 o 
 -19   1  10      202.97      194.16     71.64 o 
 -17   1  10      628.03      575.36     90.97 o 
 -15   1  10      323.45      258.44     63.22 o 
 -13   1  10     2443.94     2854.62    134.74 o 
 -11   1  10     2565.76     2524.18    122.28 o 
  -9   1  10     4196.92     4305.29    145.77 o 
  -7   1  10      477.20      472.41     54.32 o 
  -5   1  10     3298.28     3761.60    134.26 o 
  -3   1  10       97.70       97.49     40.21 o 
  -1   1  10        1.31      -20.28     39.85 o 
   1   1  10       70.86      -39.38     49.34 o 
   3   1  10      749.72      802.25     87.77 o 
   5   1  10      259.44      192.50     53.85 o 
   7   1  10      161.77      -24.20     82.55 o 
   9   1  10      296.00      236.15     81.25 o 
  11   1  10       83.45       61.32     70.81 o 
  13   1  10       72.23     -101.41    101.41 o 
  15   1  10        3.38      -38.55     97.02 o 
 -28   2  10      129.34       52.19     99.39 o 
 -26   2  10     1117.73     1416.28    177.08 o 
 -24   2  10     1692.88     1612.81    150.99 o 
 -22   2  10      776.90      720.30    118.72 o 
 -20   2  10      600.04      517.72     92.28 o 
 -18   2  10       98.75       22.42     53.25 o 
 -16   2  10      533.27      607.98     85.28 o 
 -14   2  10     3812.68     4042.93    167.47 o 
 -12   2  10     2176.47     2278.43    125.01 o 
 -10   2  10     3734.36     3584.87    149.44 o 
  -8   2  10        6.42        4.86     41.99 o 
  -6   2  10     4902.66     5066.15    168.78 o 
  -4   2  10     6069.44     6282.10    185.74 o 
  -2   2  10     6884.84     6905.97    200.80 o 
   0   2  10     6981.59     7731.23    337.20 o 
   2   2  10      112.82       83.38     50.05 o 
   4   2  10        8.77       42.82     46.26 o 
   6   2  10     1011.95      839.85     98.92 o 
   8   2  10      339.13      179.21     88.72 o 
  10   2  10      496.63      541.91     98.32 o 
  12   2  10      136.12      202.11     77.81 o 
  14   2  10       73.63      150.39     92.04 o 
 -27   3  10        6.59       78.04     84.21 o 
 -25   3  10       71.30      117.18     62.03 o 
 -23   3  10      164.32      158.34     95.00 o 
 -21   3  10      320.06      361.39     91.21 o 
 -19   3  10       46.99       51.48     59.42 o 
 -17   3  10      365.07      318.58     78.04 o 
 -15   3  10      923.62      814.11    105.68 o 
 -13   3  10     2009.11     2014.76    131.18 o 
 -11   3  10      144.52      201.27     60.73 o 
  -9   3  10      592.19      693.49     76.62 o 
  -7   3  10     1665.42     1577.46    109.35 o 
  -5   3  10     1090.48     1193.89     94.29 o 
  -3   3  10        7.00        0.00     43.88 o 
  -1   3  10     3096.94     3129.43    157.98 o 
   1   3  10      168.85      253.34     47.92 o 
   3   3  10        5.70      -37.48     61.32 o 
   5   3  10       27.14      -66.06     77.45 o 
   7   3  10      207.95      219.42     77.57 o 
   9   3  10       24.87      -20.28     77.21 o 
  11   3  10       85.01      135.21     91.56 o 
  13   3  10       15.67       50.05     79.11 o 
 -24   4  10       50.71      -48.15     79.82 o 
 -22   4  10     1115.48     1268.73    142.56 o 
 -20   4  10      832.73      797.15    127.62 o 
 -18   4  10      614.89      437.54     94.77 o 
 -16   4  10        6.94        8.42     46.73 o 
 -14   4  10     2691.10     2461.44    160.36 o 
 -12   4  10      952.52     1040.30    110.19 o 
 -10   4  10       12.48      -55.51     55.51 o 
  -8   4  10      320.65      416.19     62.86 o 
  -6   4  10     2221.49     2283.05    140.19 o 
  -4   4  10      899.73      857.64     96.78 o 
  -2   4  10      609.83      632.65     94.29 o 
   0   4  10     2017.09     1932.60    127.21 o 
   2   4  10     5634.07     6030.18    242.08 o 
   4   4  10      891.95      775.80    121.57 o 
   6   4  10       90.74      -19.21     87.18 o 
   8   4  10     3399.13     3271.40    226.30 o 
  10   4  10      411.96      289.99    110.66 o 
  12   4  10        0.83      -92.99     92.99 o 
 -23   5  10       10.16      -50.53     89.31 o 
 -21   5  10       38.99      197.36     84.57 o 
 -19   5  10       50.45      -64.28     74.25 o 
 -17   5  10      140.94       99.39     86.70 o 
 -15   5  10       54.96      176.72     68.91 o 
 -13   5  10      579.35      483.44     96.66 o 
 -11   5  10        9.20        8.42     65.71 o 
  -9   5  10      932.33      980.87    107.81 o 
  -7   5  10      832.90      613.91     98.21 o 
  -5   5  10      119.07      162.49     72.71 o 
  -3   5  10        6.13      -71.99     71.99 o 
  -1   5  10      256.29      302.21     86.82 o 
   1   5  10       22.31       90.85     76.03 o 
   3   5  10      120.36      164.51     84.92 o 
   5   5  10        4.56        0.00     88.24 o 
   7   5  10      168.94       44.95     76.26 o 
   9   5  10      144.51      256.66     97.02 o 
 -20   6  10      246.42      351.79    117.89 o 
 -18   6  10      396.23      434.57    112.08 o 
 -16   6  10      248.97      176.84     69.86 o 
 -14   6  10      670.08      755.17    105.92 o 
 -12   6  10      122.98      261.65     79.23 o 
 -10   6  10     1762.88     1435.37    140.43 o 
  -8   6  10     1758.59     1766.88    169.13 o 
  -6   6  10      440.14      392.71     99.04 o 
  -4   6  10      254.53      309.92     95.83 o 
  -2   6  10        6.70      -19.93     62.86 o 
   0   6  10        7.94      103.57     52.31 o 
   2   6  10      732.67      821.70    136.75 o 
   4   6  10      873.26      664.43    142.21 o 
   6   6  10       11.45       24.43     86.46 o 
   8   6  10        3.83       13.17     91.92 o 
 -17   7  10       31.70       26.09     92.28 o 
 -15   7  10       48.01      149.21     74.60 o 
 -13   7  10        4.77      119.56     75.55 o 
 -11   7  10      116.73      208.75     80.30 o 
  -9   7  10       16.71      -56.93     79.58 o 
  -7   7  10        6.59       67.72     82.91 o 
  -5   7  10       33.64      -85.52     85.52 o 
  -3   7  10       15.74      -23.01     92.04 o 
  -1   7  10        3.24       35.46     89.19 o 
   1   7  10       39.12       36.65     76.38 o 
   3   7  10       40.11      127.86    115.88 o 
 -27   1  11      120.76      106.63     84.57 o 
 -25   1  11       17.48       84.80     70.33 o 
 -23   1  11      919.03      926.91    121.10 o 
 -21   1  11      988.39     1003.29    109.00 o 
 -19   1  11       46.08       22.54     56.81 o 
 -17   1  11     1428.80     1330.05    104.02 o 
 -15   1  11     6309.73     6537.46    210.41 o 
 -13   1  11      631.01      488.30     78.16 o 
 -11   1  11      681.12      563.97     68.67 o 
  -9   1  11    20291.66    19707.14    325.81 o 
  -7   1  11     6502.41     6172.86    183.96 o 
  -5   1  11     1243.03     1266.83     92.16 o 
  -3   1  11     5383.84     6274.15    187.75 o 
  -1   1  11     4207.12     4211.23    165.34 o 
   1   1  11     2058.50     1783.72    118.72 o 
   3   1  11      597.02      665.26     89.78 o 
   5   1  11      120.52       31.07     59.18 o 
   7   1  11      912.20      975.89    106.03 o 
   9   1  11      565.46      537.40     99.15 o 
  11   1  11        7.79       87.53     72.59 o 
  13   1  11      244.51      293.55    103.78 o 
 -28   2  11        0.44      -64.52     84.57 o 
 -26   2  11      178.59      324.74     97.02 o 
 -24   2  11       11.36      -10.44     71.40 o 
 -22   2  11     1146.49     1316.17    141.85 o 
 -20   2  11      316.05      284.77     81.25 o 
 -18   2  11      372.53      301.38     75.31 o 
 -16   2  11     2024.17     2179.27    147.66 o 
 -14   2  11      352.34      378.95     66.66 o 
 -12   2  11     4393.14     4661.11    178.27 o 
 -10   2  11     1840.61     1720.86    114.46 o 
  -8   2  11     2081.73     2056.40    115.17 o 
  -6   2  11      371.05      426.03     62.98 o 
  -4   2  11      251.62      275.88     52.90 o 
  -2   2  11     1716.67     1632.50    107.93 o 
   0   2  11     3605.08     3253.48    115.70 o 
   2   2  11     3727.44     3877.12    181.70 o 
   4   2  11       38.78      116.35     58.59 o 
   6   2  11      820.11      837.72    110.30 o 
   8   2  11      959.57     1039.70    120.27 o 
  10   2  11       15.66      -77.45     77.45 o 
  12   2  11      473.03      418.44    116.59 o 
 -27   3  11      142.80      167.35     90.14 o 
 -25   3  11     1067.08     1093.79    149.92 o 
 -23   3  11      222.40      157.75     75.08 o 
 -21   3  11       67.46       66.54     74.25 o 
 -19   3  11      307.88      327.95     82.79 o 
 -17   3  11     1066.49     1022.74    106.75 o 
 -15   3  11      616.12      730.38    103.07 o 
 -13   3  11     6075.55     5980.72    222.98 o 
 -11   3  11     3984.56     4047.32    176.37 o 
  -9   3  11       62.50       55.39     43.88 o 
  -7   3  11     1204.81     1279.88    100.10 o 
  -5   3  11     5011.04     5044.80    199.50 o 
  -3   3  11     3091.07     3040.12    154.54 o 
  -1   3  11       15.10       13.76     48.51 o 
   1   3  11      558.69      716.97     87.18 o 
   3   3  11      507.35      532.30     92.63 o 
   5   3  11      860.95      851.12    110.78 o 
   7   3  11      823.55      714.25    115.40 o 
   9   3  11     1100.38     1201.13    151.10 o 
  11   3  11      579.93      550.81    108.41 o 
 -26   4  11       13.31      -77.69     77.69 o 
 -24   4  11       14.03       59.78     70.81 o 
 -22   4  11       34.59       43.65     78.75 o 
 -20   4  11      136.94      159.88     79.94 o 
 -18   4  11        3.84      -18.38     62.27 o 
 -16   4  11      410.74      382.86     98.80 o 
 -14   4  11      691.74      612.96    104.73 o 
 -12   4  11       40.13       90.62     45.31 o 
 -10   4  11       24.75       87.29     59.07 o 
  -8   4  11        0.65      -35.70     46.85 o 
  -6   4  11       94.62       28.70     69.50 o 
  -4   4  11      504.42      403.74     76.62 o 
  -2   4  11       13.20      -53.61     72.23 o 
   0   4  11      127.23      140.89     57.73 o 
   2   4  11       41.93      121.45     83.26 o 
   4   4  11        0.67       56.34     69.03 o 
   6   4  11      355.01      358.31    108.88 o 
   8   4  11       49.53        0.00     90.97 o 
  10   4  11        0.80       12.34     61.44 o 
 -23   5  11       50.08      -25.14     85.40 o 
 -21   5  11      968.20      928.92    128.21 o 
 -19   5  11     1463.24     1570.94    154.43 o 
 -17   5  11     1787.93     1806.37    157.39 o 
 -15   5  11      137.57      254.88     84.92 o 
 -13   5  11      816.35      915.76    114.34 o 
 -11   5  11      952.20      899.63    106.63 o 
  -9   5  11      242.69      279.20     76.15 o 
  -7   5  11      267.50      227.13     72.82 o 
  -5   5  11      827.50      850.29    113.39 o 
  -3   5  11      394.88      384.17     91.56 o 
  -1   5  11      805.99      718.99    120.39 o 
   1   5  11     1545.94     1955.34    150.39 o 
   3   5  11      788.43      827.63    121.33 o 
   5   5  11     1062.96      944.70    140.67 o 
   7   5  11        0.91      -11.86     86.46 o 
   9   5  11       24.38       12.93     95.48 o 
 -20   6  11        1.82      -68.91     68.91 o 
 -18   6  11       15.09       23.60     83.50 o 
 -16   6  11       67.00      189.89     66.06 o 
 -14   6  11       13.79       10.67     64.76 o 
 -12   6  11      166.87      154.07     73.30 o 
 -10   6  11      502.46      751.25    102.59 o 
  -8   6  11      190.88      296.99     80.42 o 
  -6   6  11      471.79      575.48    104.97 o 
  -4   6  11      475.85      433.15    110.78 o 
  -2   6  11       52.32       72.59     72.59 o 
   0   6  11        0.03       48.70     46.59 o 
   2   6  11        0.75       22.65     93.34 o 
   4   6  11      159.42      108.05    104.02 o 
   6   6  11       51.24     -118.25    118.25 o 
 -17   7  11       19.97      105.09     74.37 o 
 -15   7  11       16.74       75.43     75.43 o 
 -13   7  11       91.80      194.16     92.39 o 
 -11   7  11      446.88      472.88    114.57 o 
  -9   7  11      951.54      954.78    138.77 o 
  -7   7  11      780.25      614.62    132.72 o 
  -5   7  11       54.65       23.37     77.45 o 
  -3   7  11       61.91       95.24     93.70 o 
  -1   7  11      148.47       24.55     96.43 o 
   1   7  11       89.51       88.95    108.52 o 
 -28   0  12      831.73      933.67    149.44 o 
 -26   0  12      584.83      616.87    109.00 o 
 -24   0  12      145.74      118.37     87.06 o 
 -22   0  12     1034.29     1296.72    125.01 o 
 -20   0  12     1259.96     1271.22    120.50 o 
 -18   0  12       25.25       63.81     47.56 o 
 -16   0  12      449.81      441.22     75.91 o 
 -14   0  12     2012.61     1761.18    113.74 o 
 -12   0  12      823.80      801.07     86.58 o 
 -10   0  12      626.92      746.75     79.94 o 
  -6   0  12    19735.53    19940.56    336.37 o 
  -4   0  12     2319.48     2254.59    121.57 o 
  -2   0  12      226.99      255.48     59.18 o 
   0   0  12     2807.79     2924.12    104.74 o 
   2   0  12     6684.53     6628.90    234.60 o 
   4   0  12      215.40      157.03     67.49 o 
   6   0  12      316.09      307.07     82.79 o 
   8   0  12      136.67      156.92     82.08 o 
  10   0  12      691.96      723.02    120.03 o 
  12   0  12      130.95      -36.65     97.02 o 
 -29   1  12        5.37       78.52     55.51 o 
 -27   1  12       16.06      -11.74     69.62 o 
 -25   1  12      217.29       73.89     82.43 o 
 -23   1  12       41.84       75.67     53.49 o 
 -21   1  12      673.88      788.73     94.05 o 
 -19   1  12     1772.76     1759.64    132.60 o 
 -17   1  12       42.24        6.88     63.34 o 
 -15   1  12      170.94      237.57     51.59 o 
 -13   1  12     2882.25     2899.57    143.16 o 
 -11   1  12      385.00      369.10     75.55 o 
  -9   1  12     2716.33     2899.21    136.16 o 
  -7   1  12     4410.37     4607.50    168.30 o 
  -5   1  12      124.56      189.53     49.34 o 
  -3   1  12      475.70      488.18     64.76 o 
  -1   1  12       30.81       37.36     52.78 o 
   1   1  12      651.74      635.37     90.85 o 
   3   1  12      672.29      598.13     91.21 o 
   5   1  12        0.03        8.42     59.07 o 
   7   1  12      619.55      507.99     92.16 o 
   9   1  12        0.05      -70.45     70.45 o 
  11   1  12       14.15      -35.11     83.50 o 
  13   1  12      518.19      390.57    131.53 o 
 -28   2  12       90.21      -12.81     87.77 o 
 -26   2  12      412.68      369.10    117.66 o 
 -24   2  12      274.14      373.97     88.12 o 
 -22   2  12     1016.21     1179.42    129.76 o 
 -20   2  12      638.56      430.90     91.45 o 
 -18   2  12     1067.84     1072.08    114.57 o 
 -16   2  12     4430.66     4731.44    202.46 o 
 -14   2  12     8671.54     8811.26    254.17 o 
 -12   2  12    10791.03    10326.93    271.96 o 
 -10   2  12     2403.52     2334.29    131.89 o 
  -8   2  12       14.00      -46.14     46.14 o 
  -6   2  12     1293.56     1345.47    107.81 o 
  -4   2  12      479.14      495.06     73.42 o 
  -2   2  12     4458.86     4570.73    183.25 o 
   0   2  12      899.38      801.10     69.76 o 
   2   2  12      149.44      205.54     57.52 o 
   4   2  12     1105.11     1066.51    118.49 o 
   6   2  12      943.76     1182.03    127.26 o 
   8   2  12     1539.05     1735.33    165.93 o 
  10   2  12     1419.07     1387.81    156.80 o 
  12   2  12      162.06      190.84    105.68 o 
 -27   3  12       60.79      166.29     83.85 o 
 -25   3  12        0.06      104.37     72.47 o 
 -23   3  12      124.77      147.31     90.50 o 
 -21   3  12       16.52       86.11     72.23 o 
 -19   3  12      123.29       87.29     81.84 o 
 -17   3  12      647.86      616.99     87.41 o 
 -15   3  12      222.21      163.44     62.15 o 
 -13   3  12       42.52      -20.99     60.49 o 
 -11   3  12     2555.90     2396.44    144.23 o 
  -9   3  12        1.44       19.57     43.77 o 
  -7   3  12        6.00      -45.54     59.30 o 
  -5   3  12      103.97       66.66     53.37 o 
  -3   3  12     2428.45     2249.37    143.51 o 
  -1   3  12      123.79       -7.35     76.62 o 
   1   3  12        0.78       87.65     54.68 o 
   3   3  12      317.18      216.93     82.79 o 
   5   3  12      174.29      237.81     90.73 o 
   7   3  12      259.60      271.96    112.68 o 
   9   3  12        2.71     -103.19    103.19 o 
  11   3  12      429.11      292.60    111.61 o 
 -26   4  12       62.27      -26.09     88.72 o 
 -24   4  12     1074.15     1099.24    125.37 o 
 -22   4  12      440.31      437.78     99.15 o 
 -20   4  12      774.59      764.65    109.24 o 
 -18   4  12     1351.66     1553.86    147.43 o 
 -16   4  12      140.46      225.59     64.88 o 
 -14   4  12       52.53       73.54     61.68 o 
 -12   4  12       19.58       23.48     48.87 o 
 -10   4  12     3090.29     3076.29    169.01 o 
  -8   4  12      122.08       37.60     77.81 o 
  -6   4  12      238.95      227.72     55.74 o 
  -4   4  12      522.31      491.62     88.60 o 
  -2   4  12     2414.46     2733.52    162.13 o 
   0   4  12      598.50      586.34     75.81 o 
   2   4  12      227.13      157.39     78.04 o 
   4   4  12      385.32      410.26     91.21 o 
   6   4  12     1438.31     1186.89    146.48 o 
   8   4  12      214.95      130.82    104.37 o 
  10   4  12        2.14      -91.09     91.09 o 
 -23   5  12        0.08       25.14     64.17 o 
 -21   5  12       91.23      198.19     74.60 o 
 -19   5  12        1.65      -54.32     71.16 o 
 -17   5  12        9.51       61.08     70.45 o 
 -15   5  12     1183.95      991.43    135.80 o 
 -13   5  12       17.61      128.93     65.11 o 
 -11   5  12        5.55       71.40     63.10 o 
  -9   5  12      117.24      219.78     81.01 o 
  -5   5  12      182.29      223.10     62.51 o 
  -3   5  12      124.39      137.94     65.71 o 
  -1   5  12        0.74        0.00     62.27 o 
   1   5  12      200.69       30.36    103.78 o 
   3   5  12      185.82       86.46     92.87 o 
   5   5  12      136.75       92.87     86.82 o 
   7   5  12        0.25      -50.17     83.14 o 
 -20   6  12      108.20       12.69     76.98 o 
 -18   6  12      651.46      930.35    130.70 o 
 -16   6  12      747.09      622.92    121.45 o 
 -14   6  12      117.52        0.00     88.12 o 
 -12   6  12        1.60      105.20     71.28 o 
 -10   6  12     1167.82     1155.11    132.84 o 
  -8   6  12     1265.88     1044.80    137.46 o 
  -6   6  12     1565.59     1484.48    165.57 o 
  -4   6  12      441.39      462.21    104.02 o 
  -2   6  12       28.88       10.79     88.72 o 
   0   6  12       90.58      -32.74     70.32 o 
   2   6  12      563.88      653.28    136.99 o 
   4   6  12      283.15      138.65    130.35 o 
 -15   7  12       23.74       25.50     90.14 o 
 -13   7  12       59.72       61.79     84.68 o 
 -11   7  12        1.96       60.49     65.11 o 
  -9   7  12       31.72       71.76     82.79 o 
  -7   7  12       64.92       47.80     86.23 o 
  -5   7  12       58.68       72.47     78.28 o 
  -3   7  12        6.67      -12.34     78.99 o 
  -1   7  12       92.86      152.88     88.24 o 
 -29   1  13      343.11      195.11    112.68 o 
 -27   1  13      245.47      328.30     93.82 o 
 -25   1  13      868.28      929.04    125.84 o 
 -23   1  13      412.62      599.08     91.68 o 
 -21   1  13      249.30      231.64     74.25 o 
 -19   1  13     1122.92     1040.53    109.83 o 
 -17   1  13     1399.57     1414.85    111.37 o 
 -15   1  13        7.27       45.54     53.25 o 
 -13   1  13      747.06      651.62     89.31 o 
 -11   1  13     8744.00     7689.12    234.25 o 
  -9   1  13      879.18      969.37     88.72 o 
  -7   1  13      211.63      120.86     55.51 o 
  -5   1  13     8623.22     8668.34    241.13 o 
  -3   1  13     8256.75     8103.77    238.87 o 
  -1   1  13      421.83      355.70     74.37 o 
   1   1  13     1606.42     1607.59    130.59 o 
   3   1  13     2045.38     1903.99    146.24 o 
   5   1  13      233.43      337.91     74.72 o 
   7   1  13      341.39      496.60     93.46 o 
   9   1  13      447.70      416.43    107.34 o 
  11   1  13      412.67      274.81    113.15 o 
 -28   2  13      443.71      458.41    128.57 o 
 -26   2  13       49.40       46.02     78.04 o 
 -24   2  13     1403.45     1155.94    138.53 o 
 -22   2  13        0.38        0.00     51.71 o 
 -20   2  13      507.55      642.73     90.26 o 
 -18   2  13      650.52      704.64     87.89 o 
 -16   2  13      810.83      808.06    101.05 o 
 -14   2  13       11.26        0.00     49.46 o 
 -12   2  13        3.89       63.93     48.75 o 
 -10   2  13       94.77      118.01     48.51 o 
  -8   2  13      516.69      568.48     77.69 o 
  -6   2  13     2668.54     2548.14    141.85 o 
  -4   2  13        1.33      -19.81     54.68 o 
  -2   2  13     2209.95     2118.19    137.82 o 
   0   2  13      323.52      372.80    117.54 o 
   2   2  13     1603.16     1668.32    138.18 o 
   4   2  13       12.13      -54.44     76.98 o 
   6   2  13      883.02      831.19    124.66 o 
   8   2  13       28.69       77.45     90.62 o 
  10   2  13      252.45      232.59    104.61 o 
 -27   3  13      160.71     -102.00    111.13 o 
 -25   3  13      570.91      788.73    118.25 o 
 -23   3  13      834.61      898.09    110.30 o 
 -21   3  13     1283.03     1506.30    131.65 o 
 -19   3  13       39.10        8.90     78.87 o 
 -17   3  13      435.74      369.34     93.22 o 
 -15   3  13     2601.41     2625.11    162.85 o 
 -13   3  13     2564.81     2475.91    144.58 o 
 -11   3  13        4.22      -58.35     58.35 o 
  -9   3  13      737.94      671.79     96.19 o 
  -7   3  13     1414.18     1345.83    118.49 o 
  -5   3  13       57.64       93.22     50.17 o 
  -3   3  13      249.27      195.23     76.62 o 
  -1   3  13     2454.76     2204.89    155.37 o 
   1   3  13     1179.44     1305.02    128.45 o 
   3   3  13       60.40       46.61     71.64 o 
   5   3  13     1164.53      988.70    132.48 o 
   7   3  13      570.70      547.72    110.07 o 
   9   3  13      119.21       12.34    100.58 o 
 -26   4  13        0.01     -101.17    101.17 o 
 -24   4  13       53.36       95.83     67.72 o 
 -22   4  13        0.00      -73.06     73.06 o 
 -20   4  13      232.35      152.65     84.57 o 
 -18   4  13     1626.30     1382.24    147.31 o 
 -16   4  13       20.92        0.00     65.35 o 
 -14   4  13      236.47      286.91     79.11 o 
 -12   4  13      252.39      252.04     82.55 o 
 -10   4  13       56.54       63.69     59.54 o 
  -8   4  13      972.67     1182.03    116.35 o 
  -6   4  13       63.15       40.21     78.40 o 
  -4   4  13     1242.50     1270.63    127.86 o 
  -2   4  13     1067.89     1253.08    131.42 o 
   0   4  13       14.30       23.93     49.90 o 
   2   4  13       37.12      108.64     71.88 o 
   4   4  13       86.04       95.95     88.60 o 
   6   4  13        9.73      150.51     75.91 o 
   8   4  13        0.05      -90.97     90.97 o 
 -23   5  13       20.30      126.32     73.65 o 
 -21   5  13      518.54      599.20    123.82 o 
 -19   5  13      329.73      351.67     90.62 o 
 -17   5  13      998.22      859.66    118.49 o 
 -15   5  13      523.10      581.53    125.01 o 
 -13   5  13     1306.45     1366.58    143.28 o 
 -11   5  13       18.05       27.75     69.86 o 
  -9   5  13     1296.88     1383.42    136.87 o 
  -7   5  13     3718.90     3783.66    207.32 o 
  -5   5  13       64.21      122.05     52.31 o 
  -3   5  13       69.32       67.96     63.57 o 
  -1   5  13      720.17      629.56    125.25 o 
   1   5  13      291.15      482.13     96.43 o 
   3   5  13      142.18       79.94     89.19 o 
   5   5  13      472.44      282.16    126.91 o 
 -20   6  13        7.35      -38.31     79.70 o 
 -18   6  13      137.85     -122.64    122.64 o 
 -16   6  13        0.47       11.50     75.55 o 
 -14   6  13      150.43      244.21     88.84 o 
 -12   6  13       21.86      -76.50     76.50 o 
 -10   6  13       27.02       31.91     76.03 o 
  -8   6  13        1.15      -21.23     85.04 o 
  -6   6  13        0.31       21.47     60.73 o 
  -4   6  13       13.68      -89.19     89.19 o 
  -2   6  13       22.60      -22.65     76.98 o 
   0   6  13        3.21       30.69    100.76 o 
   2   6  13       69.47      149.68    118.37 o 
 -15   7  13        7.45      -25.97     82.08 o 
 -13   7  13      136.98      100.93     99.39 o 
 -11   7  13      448.89      433.98    108.76 o 
  -9   7  13      286.22      344.67    115.52 o 
  -7   7  13      149.60      222.39     95.72 o 
  -5   7  13      117.43      175.30     93.70 o 
  -3   7  13      119.27      218.00     87.89 o 
 -28   0  14      144.46       48.87     88.01 o 
 -26   0  14     1792.76     1895.68    163.44 o 
 -24   0  14     2847.25     3116.74    207.21 o 
 -22   0  14      977.61      928.21    121.22 o 
 -20   0  14       35.36      -32.74     67.49 o 
 -18   0  14      828.10      681.04     90.14 o 
 -16   0  14      551.91      670.13     84.92 o 
 -14   0  14       58.99       97.02     40.44 o 
 -12   0  14        7.98       49.46     38.07 o 
 -10   0  14     6621.12     6518.36    218.95 o 
  -8   0  14     3404.42     3128.48    150.04 o 
  -6   0  14       61.24       -6.29     47.92 o 
  -4   0  14     2383.96     2288.15    132.84 o 
  -2   0  14    12635.28    12283.81    318.70 o 
   0   0  14     3358.56     3495.28    129.97 o 
   2   0  14        6.09       50.41     68.20 o 
   4   0  14      943.39     1073.74    120.74 o 
   6   0  14       88.41        0.00     83.14 o 
   8   0  14      145.31      283.35     74.37 o 
  10   0  14       14.46       37.60     65.23 o 
 -29   1  14       56.03       51.83     68.55 o 
 -27   1  14      161.20      187.64     79.58 o 
 -25   1  14       59.54       63.69     63.69 o 
 -23   1  14     1182.48     1056.43    143.75 o 
 -21   1  14     3034.02     3209.25    193.80 o 
 -19   1  14      101.44       -7.95     61.08 o 
 -17   1  14        1.08      -21.94     55.27 o 
 -15   1  14      177.03      225.11     63.57 o 
 -13   1  14      104.15      122.76     61.56 o 
 -11   1  14      238.82      281.10     67.61 o 
  -9   1  14      405.92      433.15     68.91 o 
  -7   1  14        8.20        0.00     48.75 o 
  -5   1  14     3786.26     4149.20    180.40 o 
  -3   1  14      440.59      416.78     74.13 o 
  -1   1  14     2946.69     2986.86    174.47 o 
   1   1  14     2150.14     1899.24    149.21 o 
   3   1  14        1.10       -8.90     65.11 o 
   5   1  14        7.74        9.84     69.03 o 
   7   1  14      160.13      207.09     89.19 o 
   9   1  14       87.22       36.17     90.97 o 
 -28   2  14      135.25      254.29     95.12 o 
 -26   2  14        4.10      -68.32     68.32 o 
 -24   2  14       26.57      -62.86     67.96 o 
 -22   2  14      268.41      276.95     86.94 o 
 -20   2  14      294.60      314.54     80.06 o 
 -18   2  14     1441.75     1472.62    131.53 o 
 -16   2  14      809.71      741.29     97.97 o 
 -14   2  14     2426.09     2316.85    147.55 o 
 -12   2  14     2294.88     2394.54    150.27 o 
 -10   2  14     2557.95     2660.81    151.70 o 
  -8   2  14     5419.48     5318.90    204.12 o 
  -6   2  14     1647.69     1821.32    128.09 o 
  -4   2  14      613.61      637.86     85.75 o 
  -2   2  14     1904.56     1678.52    138.18 o 
   0   2  14      303.36      367.99     57.82 o 
   2   2  14      921.93      911.73    115.88 o 
   4   2  14      704.54      714.25    104.97 o 
   6   2  14      949.69     1054.29    142.68 o 
   8   2  14      812.93      947.78    124.30 o 
  10   2  14      150.82      195.82     93.22 o 
 -27   3  14        2.06       38.31     66.30 o 
 -25   3  14       50.99       58.24     74.60 o 
 -23   3  14       14.36      127.86     63.93 o 
 -21   3  14       75.91       88.12     84.80 o 
 -19   3  14      413.29      389.38     91.92 o 
 -17   3  14      126.86      236.50     73.65 o 
 -15   3  14        1.01       47.80     58.59 o 
 -13   3  14      981.02     1098.18    123.94 o 
 -11   3  14      436.02      430.78     78.64 o 
  -9   3  14       16.56       95.83     51.59 o 
  -7   3  14      285.48      186.69     68.91 o 
  -5   3  14      288.92      269.83     65.00 o 
  -3   3  14      511.33      647.00     91.45 o 
  -1   3  14       14.13       77.45     53.73 o 
   1   3  14      800.21      932.84    112.68 o 
   3   3  14      117.37        0.00     84.92 o 
   5   3  14       18.58       54.56     79.47 o 
   7   3  14       96.54      250.50     68.55 o 
   9   3  14       22.35       13.05     85.75 o 
 -26   4  14      134.99       65.35    105.44 o 
 -24   4  14      224.21      325.10     95.60 o 
 -22   4  14      491.74      567.53    103.78 o 
 -20   4  14     1492.52     1292.33    147.31 o 
 -18   4  14       37.20      -48.39     75.55 o 
 -16   4  14      807.24      658.38    107.46 o 
 -14   4  14     3078.03     3131.09    195.94 o 
 -12   4  14     1693.08     1400.27    138.65 o 
 -10   4  14      420.67      493.52     86.58 o 
  -8   4  14        3.20      -70.21     70.21 o 
  -6   4  14     2482.23     2649.78    169.61 o 
  -4   4  14      419.79      442.28     92.75 o 
  -2   4  14       12.94        9.25     60.85 o 
   0   4  14      518.10      693.57     77.32 o 
   2   4  14      516.66      652.81    107.34 o 
   4   4  14        1.58        0.00     83.38 o 
   6   4  14       21.93      -61.56     86.11 o 
 -23   5  14        7.49       76.38     69.74 o 
 -21   5  14        8.36      106.98     68.32 o 
 -19   5  14        9.28       22.30     63.22 o 
 -17   5  14      105.84      232.82     76.38 o 
 -15   5  14       33.09      -74.48     74.48 o 
 -13   5  14      250.46      284.54     71.40 o 
 -11   5  14      397.84      317.63     79.94 o 
  -9   5  14       26.76      -47.92     78.40 o 
  -7   5  14      152.74      106.27     94.17 o 
  -5   5  14      159.84      108.76     76.03 o 
  -3   5  14       22.98      122.99     50.17 o 
  -1   5  14      205.76      193.33     83.14 o 
   1   5  14        0.14       90.73     80.18 o 
   3   5  14      571.16      725.28    122.05 o 
   5   5  14       12.39     -118.13    118.13 o 
 -20   6  14      187.66       12.93    114.93 o 
 -18   6  14      353.34      270.30    107.10 o 
 -16   6  14      277.24      247.29     93.46 o 
 -14   6  14      194.82      387.37     99.27 o 
 -12   6  14      304.63      445.96     70.57 o 
 -10   6  14      310.04      320.00     92.99 o 
  -8   6  14       70.21      110.54     69.98 o 
  -6   6  14      655.81      739.75    113.15 o 
  -4   6  14      355.86      413.70    105.32 o 
  -2   6  14       76.21       47.68     90.73 o 
   0   6  14      137.96       99.18     74.06 o 
   2   6  14      447.77      248.95    151.10 o 
 -13   7  14       13.28      129.28     93.22 o 
 -11   7  14        5.89      -38.31     79.70 o 
  -9   7  14       10.81       76.26     88.01 o 
  -7   7  14       70.35      -76.74     82.91 o 
  -5   7  14        3.33       65.00     69.98 o 
 -29   1  15      191.05      272.32     97.85 o 
 -27   1  15        2.12      -47.09     60.01 o 
 -25   1  15      718.11      770.23    120.03 o 
 -23   1  15     1684.38     1743.99    156.20 o 
 -21   1  15     1864.06     1942.30    166.64 o 
 -19   1  15       14.55       16.37     61.32 o 
 -17   1  15        7.58       22.89     51.12 o 
 -15   1  15      906.58      997.00    107.10 o 
 -13   1  15     4051.32     4121.45    189.65 o 
 -11   1  15     2492.75     2590.84    146.48 o 
  -9   1  15      906.49      912.20     93.94 o 
  -7   1  15     2889.10     2666.51    157.39 o 
  -5   1  15      806.21      665.03     90.14 o 
  -3   1  15        4.66      -45.54     61.68 o 
  -1   1  15     3571.13     3826.83    197.01 o 
   1   1  15     3532.34     3763.38    212.31 o 
   3   1  15       52.02       77.45     72.47 o 
   5   1  15       13.25       42.58     76.62 o 
   7   1  15      881.13     1041.36    133.91 o 
   9   1  15      166.87       64.40    103.90 o 
 -28   2  15        1.90       12.69     83.50 o 
 -26   2  15      154.85      162.49     71.52 o 
 -24   2  15       26.90       74.25     78.64 o 
 -22   2  15       56.38       48.51     62.15 o 
 -20   2  15     1344.93     1243.71    138.89 o 
 -18   2  15      180.72      124.66     65.95 o 
 -16   2  15     1431.90     1428.26    127.50 o 
 -14   2  15     2339.31     2572.93    158.46 o 
 -12   2  15      295.38      310.04     71.05 o 
 -10   2  15     2966.35     2660.22    163.08 o 
  -8   2  15      642.08      806.64     96.07 o 
  -6   2  15     1016.71     1061.05    104.14 o 
  -4   2  15       21.04      -23.37     61.79 o 
  -2   2  15      136.93      157.27     64.64 o 
   0   2  15       80.45       45.79     44.04 o 
   2   2  15      172.91      115.76     91.56 o 
   4   2  15        3.41        0.00     68.20 o 
   6   2  15       57.03      115.40     87.89 o 
   8   2  15        5.87       37.95     90.38 o 
 -27   3  15      458.78      307.19    113.03 o 
 -25   3  15      236.96      305.17     77.81 o 
 -23   3  15        1.35       86.35     66.54 o 
 -21   3  15      376.73      359.26     94.65 o 
 -19   3  15     2375.85     2508.29    179.21 o 
 -17   3  15     5170.17     4591.37    223.93 o 
 -15   3  15     1238.05     1153.92    138.18 o 
 -13   3  15      833.67     1001.75    103.54 o 
 -11   3  15      894.07      825.86    109.83 o 
  -9   3  15      830.31     1163.53    108.41 o 
  -7   3  15       99.94      127.98     57.76 o 
  -5   3  15      792.65      894.65    103.42 o 
  -3   3  15      521.16      678.66     99.99 o 
  -1   3  15       11.10      -66.06     66.06 o 
   1   3  15       88.10        9.96     81.25 o 
   3   3  15     1878.05     1941.94    168.66 o 
   5   3  15      646.45      455.09    122.88 o 
   7   3  15        1.17       25.50     90.02 o 
 -26   4  15       21.61       65.71     54.20 o 
 -24   4  15      301.32      510.60     98.80 o 
 -22   4  15      114.71       56.46     90.97 o 
 -20   4  15        0.28      137.11     58.71 o 
 -18   4  15       63.76       29.77     74.96 o 
 -16   4  15       85.64       37.84     82.31 o 
 -14   4  15      458.69      263.78    104.14 o 
 -12   4  15      134.54      124.42     58.95 o 
 -10   4  15      449.47      431.85     96.90 o 
  -8   4  15      313.81      381.79     81.84 o 
  -6   4  15       20.60       54.56     70.33 o 
  -4   4  15       38.08      -47.09     65.95 o 
  -2   4  15       92.55       -9.84     79.82 o 
   0   4  15       40.27       62.46     94.41 o 
   2   4  15       36.88       89.78     69.15 o 
   4   4  15       86.46      -72.47    102.48 o 
   6   4  15       14.36       39.26     87.65 o 
 -23   5  15      109.67       38.55    106.86 o 
 -21   5  15      187.46      277.54     92.63 o 
 -19   5  15      159.55      284.89     74.72 o 
 -17   5  15      119.08      184.55     83.38 o 
 -15   5  15       10.64      -82.91     82.91 o 
 -13   5  15      403.62      244.21     96.55 o 
 -11   5  15      468.42      311.22    101.88 o 
  -9   5  15     2491.94     2308.08    184.43 o 
  -7   5  15      245.48      396.50     88.01 o 
  -5   5  15      349.24      375.74     88.60 o 
  -3   5  15     1347.07     1289.25    163.20 o 
  -1   5  15       25.99      -45.43     89.55 o 
   1   5  15       11.42      -48.04     79.58 o 
   3   5  15      319.41      473.24    113.62 o 
 -20   6  15       34.52      144.34     77.69 o 
 -18   6  15       15.41       62.62     85.87 o 
 -16   6  15        2.30       48.27     70.33 o 
 -14   6  15      412.57      480.95    114.34 o 
 -12   6  15      106.74      242.19     71.99 o 
 -10   6  15      153.87      183.37     77.69 o 
  -8   6  15       16.07      115.29     83.14 o 
  -6   6  15        0.04       58.59     75.08 o 
  -4   6  15      106.97      -24.08     76.15 o 
  -2   6  15       80.54       37.48     83.85 o 
   0   6  15        9.93       42.73    117.66 o 
 -11   7  15        1.46      131.53     76.62 o 
  -9   7  15        0.86      -26.33     61.68 o 
 -28   0  16      892.74      922.28    149.09 o 
 -26   0  16      426.35      324.98    105.68 o 
 -24   0  16       37.60      -10.20     78.64 o 
 -22   0  16     1804.67     1623.84    155.61 o 
 -20   0  16     3298.75     3568.98    196.41 o 
 -18   0  16      675.61      661.47     96.07 o 
 -16   0  16        4.91      -45.66     52.66 o 
 -14   0  16     3940.19     3924.21    191.07 o 
 -12   0  16     4733.84     4751.72    205.54 o 
 -10   0  16      376.75      311.22     67.84 o 
  -8   0  16      307.57      302.09     70.45 o 
  -6   0  16     1894.00     1946.45    143.28 o 
  -4   0  16      928.94      754.81     96.31 o 
  -2   0  16      307.22      462.33     82.79 o 
   0   0  16      936.01      782.85    122.58 o 
   2   0  16     2941.52     2735.77    184.55 o 
   4   0  16      206.90      291.53     89.67 o 
   6   0  16       58.23       94.77     73.06 o 
   8   0  16     1175.20     1496.10    175.06 o 
 -29   1  16        0.03       65.11     62.39 o 
 -27   1  16        0.91        0.00     65.00 o 
 -25   1  16        2.93      -54.20     92.63 o 
 -23   1  16        0.01      -49.70     65.11 o 
 -21   1  16      104.35      146.36     69.62 o 
 -19   1  16       28.70      -67.84     67.84 o 
 -17   1  16       38.93      -15.89     60.61 o 
 -15   1  16     1504.84     1241.21    124.77 o 
 -13   1  16      226.09      175.66     67.13 o 
 -11   1  16     1282.61     1240.98    116.83 o 
  -9   1  16       38.78       65.35     54.80 o 
  -7   1  16      301.33      313.00     77.45 o 
  -5   1  16        5.58       62.27     48.04 o 
  -3   1  16     1578.44     1792.14    138.89 o 
  -1   1  16       46.47      150.75     64.52 o 
   1   1  16      107.43      -38.43     92.04 o 
   3   1  16        7.24       31.31     60.01 o 
   5   1  16        1.97      -11.39     78.40 o 
   7   1  16        4.41      112.79     78.28 o 
 -28   2  16      177.69      217.76     81.96 o 
 -26   2  16      146.78      222.74     76.86 o 
 -24   2  16      836.89      688.63    136.04 o 
 -22   2  16      760.25      565.40    117.78 o 
 -20   2  16      997.92      782.45    115.29 o 
 -18   2  16      440.72      542.98     80.42 o 
 -16   2  16      105.62       40.80     55.98 o 
 -14   2  16      432.01      361.16     76.15 o 
 -12   2  16        5.02       -7.71     58.95 o 
 -10   2  16      512.41      428.29    109.83 o 
  -8   2  16      105.56      124.30     65.00 o 
  -6   2  16      218.55       96.31     68.08 o 
  -4   2  16     1440.93     1499.18    137.82 o 
  -2   2  16      558.92      483.68     95.60 o 
   0   2  16      431.56      393.16     71.92 o 
   2   2  16     1248.48     1289.37    147.78 o 
   4   2  16      637.27      599.55    106.75 o 
   6   2  16      226.10      172.93    106.27 o 
 -27   3  16       69.86       77.33     83.50 o 
 -25   3  16        9.05       59.42     63.93 o 
 -23   3  16       64.27      153.71     72.82 o 
 -21   3  16      139.12      173.52     65.35 o 
 -19   3  16      907.65      918.49    124.06 o 
 -17   3  16     1752.62     1639.38    144.11 o 
 -15   3  16      233.10      164.98     93.11 o 
 -13   3  16      249.89      126.67     91.33 o 
 -11   3  16      513.31      542.39     93.34 o 
  -9   3  16       24.56      134.14     53.02 o 
  -7   3  16      199.51      205.66     78.52 o 
  -5   3  16      210.74      213.49     75.43 o 
  -3   3  16      144.13      112.20     68.67 o 
  -1   3  16      695.95      636.20    105.20 o 
   1   3  16      289.68      361.87     92.75 o 
   3   3  16       58.62      -23.01    107.81 o 
   5   3  16      403.06      535.86    118.84 o 
 -24   4  16      275.16      197.01    107.34 o 
 -22   4  16       66.88        0.00     93.34 o 
 -20   4  16        6.43       21.59     71.64 o 
 -18   4  16      503.45      511.31    112.91 o 
 -16   4  16     2767.19     2555.37    183.48 o 
 -14   4  16      362.64      237.21    101.76 o 
 -12   4  16     1232.18     1147.28    134.14 o 
 -10   4  16     2357.35     2631.87    172.22 o 
  -8   4  16     1479.21     1675.31    152.29 o 
  -6   4  16      597.31      289.76    127.38 o 
  -4   4  16      254.21      271.13     75.79 o 
  -2   4  16     1261.60     1224.61    149.33 o 
   0   4  16        9.48       34.66     40.41 o 
   2   4  16       44.51       35.82     80.18 o 
   4   4  16      228.59      269.83    106.75 o 
 -23   5  16        3.29      -78.28     78.28 o 
 -21   5  16       68.29      110.66     82.43 o 
 -19   5  16       57.34       46.61     84.09 o 
 -17   5  16        9.62       44.71     65.11 o 
 -15   5  16        2.89      -82.31     82.31 o 
 -13   5  16       18.43      -74.13     74.13 o 
 -11   5  16      130.70      -83.97     83.97 o 
  -9   5  16        1.83        0.00     68.32 o 
  -7   5  16      638.93      760.38    107.69 o 
  -5   5  16       57.65      154.31     56.22 o 
  -3   5  16        5.12       57.29     61.68 o 
  -1   5  16        0.03       24.08     74.13 o 
   1   5  16       43.14      -25.38    106.27 o 
 -18   6  16       80.15       25.62     90.62 o 
 -16   6  16       64.36      185.97     71.16 o 
 -14   6  16       79.30       96.90     95.36 o 
 -12   6  16      209.62      143.39    117.06 o 
 -10   6  16      210.66        0.00    101.17 o 
  -8   6  16      153.37      216.69     88.48 o 
  -6   6  16      142.90      220.96     95.12 o 
  -4   6  16        0.83      -83.85     83.85 o 
  -2   6  16      207.37      551.99    111.49 o 
 -29   1  17       10.68       13.05     79.70 o 
 -27   1  17      234.54      192.02     81.36 o 
 -25   1  17     1222.51     1255.92    140.19 o 
 -23   1  17      262.24      284.42     95.24 o 
 -21   1  17     1353.86     1347.49    147.55 o 
 -19   1  17     1169.99     1146.09    119.56 o 
 -17   1  17      315.29      300.31     84.21 o 
 -15   1  17      225.51      144.11     75.91 o 
 -13   1  17      995.66     1030.57    108.17 o 
 -11   1  17     2750.08     2512.20    169.84 o 
  -9   1  17      680.96      698.23     95.72 o 
  -7   1  17      155.12      129.28     75.79 o 
  -5   1  17      351.45      270.54     83.74 o 
  -3   1  17     1993.68     1989.50    155.26 o 
  -1   1  17     1570.24     1440.35    152.41 o 
   1   1  17      132.13      124.42     87.89 o 
   3   1  17      542.42      652.81    112.56 o 
   5   1  17     1073.01     1350.45    154.31 o 
 -28   2  17        0.05      -99.27     99.27 o 
 -26   2  17        0.34       47.56     85.63 o 
 -24   2  17        4.71       43.88     63.93 o 
 -22   2  17       83.53      122.05     61.08 o 
 -20   2  17        7.16       -9.49     69.15 o 
 -18   2  17       79.96      179.45     74.01 o 
 -16   2  17     2428.31     2176.54    156.09 o 
 -14   2  17        6.42       49.81     61.08 o 
 -12   2  17     2849.23     2536.51    173.17 o 
 -10   2  17      517.12      369.10    101.41 o 
  -8   2  17      155.49      142.21     57.29 o 
  -6   2  17      817.00      823.01    107.81 o 
  -4   2  17      578.24      436.71    109.24 o 
  -2   2  17      109.53       38.67     69.74 o 
   0   2  17      251.67      271.38     65.36 o 
   2   2  17      158.31      201.27    106.03 o 
   4   2  17      396.42      351.79    118.25 o 
 -27   3  17      175.19      156.32     78.16 o 
 -25   3  17        3.76      -24.08     70.33 o 
 -23   3  17        8.83       33.57     43.41 o 
 -21   3  17      121.41      209.70     69.50 o 
 -19   3  17      385.40      415.36     87.29 o 
 -17   3  17     2086.09     2102.41    166.76 o 
 -15   3  17     1570.65     1647.20    148.14 o 
 -13   3  17      472.41      454.50     93.94 o 
 -11   3  17       44.27       79.70     55.39 o 
  -9   3  17     2726.13     2881.90    185.62 o 
  -7   3  17     3719.77     3468.88    207.21 o 
  -5   3  17     1066.85      973.16    112.08 o 
  -3   3  17        4.84      -30.13     67.37 o 
  -1   3  17      117.42       63.93     86.58 o 
   1   3  17      466.83      684.12    121.69 o 
   3   3  17      187.05       36.89    106.39 o 
 -24   4  17       54.60      -62.62     97.73 o 
 -22   4  17        2.13      -79.58     79.58 o 
 -20   4  17        4.54       22.18     68.32 o 
 -18   4  17       34.97       42.22     80.53 o 
 -16   4  17       50.15      101.76     59.30 o 
 -14   4  17       10.53       69.50     60.37 o 
 -12   4  17      257.23      166.76     92.51 o 
 -10   4  17       93.30      -29.53     81.60 o 
  -8   4  17        8.06      -39.97     70.57 o 
  -6   4  17        6.27       61.68     66.54 o 
  -4   4  17       38.20       96.31     55.63 o 
  -2   4  17       33.05      -33.80     80.30 o 
   0   4  17      106.07      -16.33     59.46 o 
   2   4  17        1.46      -50.88     78.40 o 
 -21   5  17      200.96      351.55     95.60 o 
 -19   5  17       12.13       95.83     73.89 o 
 -17   5  17       26.54      -11.50     83.97 o 
 -15   5  17      785.08      841.16    121.33 o 
 -13   5  17      836.31      816.72    136.04 o 
 -11   5  17      333.81      208.75     89.90 o 
  -9   5  17      356.83      276.83     98.44 o 
  -7   5  17        9.18       67.72     67.72 o 
  -5   5  17      418.66      430.90    103.54 o 
  -3   5  17      147.38       84.92     89.90 o 
  -1   5  17      182.74      203.77    101.88 o 
 -18   6  17       12.75      -78.87    106.86 o 
 -16   6  17      240.58      114.93     91.21 o 
 -14   6  17       39.15      175.42     55.98 o 
 -12   6  17       28.91      -62.15     81.48 o 
 -10   6  17       23.51       49.70     78.64 o 
  -8   6  17        0.30      -12.57     80.65 o 
  -6   6  17      182.83      -51.48     96.31 o 
 -28   0  18       76.29      163.32     82.43 o 
 -26   0  18      244.51      208.15     89.55 o 
 -24   0  18      564.30      598.61    102.59 o 
 -22   0  18     1143.29     1103.28    127.62 o 
 -20   0  18      365.11      493.76     90.85 o 
 -18   0  18      903.79     1032.47    109.12 o 
 -16   0  18     1115.16     1143.13    120.03 o 
 -14   0  18      392.95      478.46     84.92 o 
 -12   0  18      175.56      114.46     90.26 o 
 -10   0  18     9217.47     9071.24    303.04 o 
  -8   0  18     4813.61     5169.22    229.50 o 
  -6   0  18      107.24      202.22     67.49 o 
  -4   0  18        3.09      -37.12     69.38 o 
  -2   0  18     1197.47     1107.07    138.41 o 
   0   0  18      938.11      955.69     84.83 o 
   2   0  18      266.43      241.36    117.78 o 
   4   0  18       84.67      -83.74     83.74 o 
 -27   1  18        4.72       24.31     75.08 o 
 -25   1  18       15.28      146.12     78.75 o 
 -23   1  18       49.58       20.87     89.78 o 
 -21   1  18      101.43        0.00     79.11 o 
 -19   1  18      126.52       18.38     85.16 o 
 -17   1  18       33.42        0.00     67.84 o 
 -15   1  18      120.89       76.26     70.45 o 
 -13   1  18       61.59       50.05     57.76 o 
 -11   1  18     2170.82     2273.56    163.80 o 
  -9   1  18       26.27       59.30     66.06 o 
  -7   1  18      660.09      804.15     98.92 o 
  -5   1  18      350.87      320.36     92.04 o 
  -3   1  18       57.09      -79.94     79.94 o 
  -1   1  18       33.43       93.34     74.13 o 
   1   1  18        0.97       78.16     62.15 o 
   3   1  18      342.27      338.74    109.59 o 
   5   1  18        2.36      -93.94     93.94 o 
 -28   2  18      187.63      104.61    112.56 o 
 -26   2  18      442.39      495.42     92.87 o 
 -24   2  18      626.57      549.38    113.74 o 
 -22   2  18      407.07      439.67    102.59 o 
 -20   2  18      829.27      768.33    127.74 o 
 -18   2  18      762.70      730.50    102.59 o 
 -16   2  18     1780.19     1685.63    143.39 o 
 -14   2  18      574.80      598.37     97.26 o 
 -12   2  18      236.43      235.55     81.36 o 
 -10   2  18      426.20      378.00     89.19 o 
  -8   2  18       84.16      125.96     55.51 o 
  -6   2  18      779.59      905.68    114.69 o 
  -4   2  18      317.16      441.45     94.65 o 
  -2   2  18      241.13      177.08    101.53 o 
   0   2  18      528.64      541.60     80.74 o 
   2   2  18      204.38      108.05    103.90 o 
   4   2  18       91.29      -77.92    105.44 o 
 -25   3  18       25.92      122.76     71.64 o 
 -23   3  18       31.36       45.90     66.89 o 
 -21   3  18       44.08      172.81     68.32 o 
 -19   3  18       13.98      -51.24     80.06 o 
 -17   3  18      143.40       88.60     81.72 o 
 -15   3  18      159.00      258.21     68.32 o 
 -13   3  18     1155.32     1017.52    115.40 o 
 -11   3  18       61.34        0.00     83.14 o 
  -9   3  18       41.24      152.76     64.76 o 
  -7   3  18      378.12      343.72     92.63 o 
  -5   3  18       30.05       51.12     78.52 o 
  -3   3  18      169.25       64.52     91.33 o 
  -1   3  18        0.47       11.39     63.57 o 
   1   3  18      147.94      158.58     95.24 o 
   3   3  18        0.66      -13.17    100.70 o 
 -24   4  18       42.26       63.81     87.53 o 
 -22   4  18        3.50      -84.21     87.53 o 
 -20   4  18      316.45      502.65     94.17 o 
 -18   4  18      289.24       76.62     97.38 o 
 -16   4  18       53.51      137.94     64.52 o 
 -14   4  18      672.08      676.17    119.08 o 
 -12   4  18     2080.74     1725.60    165.69 o 
 -10   4  18      162.40      228.67     83.14 o 
  -8   4  18      650.18      614.50    118.01 o 
  -6   4  18     1756.65     1737.46    170.32 o 
  -4   4  18      767.99      876.97    127.38 o 
  -2   4  18        5.13       47.92     69.86 o 
   0   4  18        1.49        5.14     58.02 o 
 -21   5  18       62.12       51.48     87.29 o 
 -19   5  18        2.20      -94.77     94.77 o 
 -17   5  18       64.94      -35.82     94.77 o 
 -15   5  18      227.13      338.27    110.07 o 
 -13   5  18       46.72      161.42     81.48 o 
 -11   5  18        1.89       57.64     55.27 o 
  -9   5  18        5.48      -85.63     85.63 o 
  -7   5  18        0.52      -59.54     83.38 o 
  -5   5  18      115.38      -36.89    102.24 o 
  -3   5  18       80.75      -76.98     94.29 o 
 -14   6  18      107.36      233.89    100.58 o 
 -12   6  18      253.85      439.44     93.22 o 
 -10   6  18       60.10      -98.92     98.92 o 
 -27   1  19      205.83      -49.58    118.96 o 
 -25   1  19       79.55      138.18     74.60 o 
 -23   1  19      532.77      483.68     93.11 o 
 -21   1  19     2271.56     2265.02    168.54 o 
 -19   1  19      285.44      288.09     84.80 o 
 -17   1  19     1102.76     1172.42    124.18 o 
 -15   1  19     2335.45     2113.92    172.33 o 
 -13   1  19     1615.65     1601.54    139.60 o 
 -11   1  19      213.77      250.26     64.40 o 
  -9   1  19      174.45      118.49     89.78 o 
  -7   1  19     1200.42     1339.89    130.11 o 
  -5   1  19       56.83      128.57     80.89 o 
  -3   1  19       32.63      125.60     67.84 o 
  -1   1  19      233.12      178.86     93.58 o 
   1   1  19      308.28      408.48    104.73 o 
   3   1  19      302.61      298.41     99.63 o 
 -26   2  19        4.53       61.68     72.94 o 
 -24   2  19      374.06      287.62    116.71 o 
 -22   2  19      535.42      389.03     99.04 o 
 -20   2  19       37.34      -79.94     79.94 o 
 -18   2  19      235.09      215.63     78.40 o 
 -16   2  19      525.32      579.51     99.15 o 
 -14   2  19      133.19      261.41     74.72 o 
 -12   2  19      379.35      502.53     93.94 o 
 -10   2  19       20.63       28.23     74.72 o 
  -8   2  19      160.41      241.60     79.11 o 
  -6   2  19     1201.84      964.39    143.51 o 
  -4   2  19      306.98      242.79     99.63 o 
  -2   2  19     1104.74      806.64    152.76 o 
   0   2  19      989.60     1065.20    101.19 o 
   2   2  19      137.00      231.52     89.07 o 
 -25   3  19      319.58      376.34    118.96 o 
 -23   3  19      111.07       11.74     82.55 o 
 -21   3  19      130.45      234.37     96.66 o 
 -19   3  19      611.77      607.74    106.03 o 
 -17   3  19      111.42      205.90     72.82 o 
 -15   3  19      136.48       60.37     65.23 o 
 -13   3  19      165.22      179.45     64.64 o 
 -11   3  19     1643.29     1381.64    153.12 o 
  -9   3  19     1398.07     1609.84    144.11 o 
  -7   3  19      282.98      115.52     80.65 o 
  -5   3  19      866.03      788.02    125.72 o 
  -3   3  19      497.05      449.16    114.57 o 
  -1   3  19      193.33      378.83     80.18 o 
   1   3  19      209.64      299.72    105.09 o 
 -24   4  19        5.79       65.23     89.43 o 
 -22   4  19      225.56      185.38     93.34 o 
 -20   4  19       93.57      236.15     97.38 o 
 -18   4  19        0.03       22.77     85.16 o 
 -16   4  19        0.31      121.93     76.03 o 
 -14   4  19      131.58       98.32     90.73 o 
 -12   4  19       46.68       32.74     90.50 o 
 -10   4  19       43.76       44.00     69.62 o 
  -8   4  19      178.72      134.97     95.36 o 
  -6   4  19        7.68       11.62     76.15 o 
  -4   4  19       26.63      157.63     60.61 o 
  -2   4  19       66.02        0.00     88.36 o 
 -19   5  19      306.14      445.60    102.59 o 
 -17   5  19      625.11      507.40    131.53 o 
 -15   5  19      181.20      145.77     66.54 o 
 -13   5  19      235.92      168.90     90.26 o 
 -11   5  19      722.34      750.30    123.47 o 
  -9   5  19      100.16      245.51     91.80 o 
  -7   5  19        4.35      -89.78     89.78 o 
  -5   5  19      249.13       13.05    128.21 o 
 -28   0  20      305.47      637.51    115.64 o 
 -26   0  20      170.07       72.59     88.95 o 
 -24   0  20      247.55      237.81     89.90 o 
 -22   0  20       68.21       95.95     88.60 o 
 -20   0  20     2616.71     2545.53    190.60 o 
 -18   0  20     1030.14      887.17    114.93 o 
 -16   0  20       18.12       56.93     56.93 o 
 -14   0  20       38.72        9.37     69.50 o 
 -12   0  20      724.70      694.80    118.01 o 
 -10   0  20      219.72      229.03     87.53 o 
  -8   0  20      584.95      511.43     89.07 o 
  -6   0  20      864.33      882.43    131.42 o 
  -4   0  20      773.32      692.19    136.75 o 
  -2   0  20       22.94       23.01     81.36 o 
   0   0  20      274.89      356.09     66.41 o 
 -27   1  20        8.68      -37.95     90.50 o 
 -25   1  20       76.65      -59.18     82.79 o 
 -23   1  20      150.36      133.31     86.11 o 
 -21   1  20       92.89      189.41     81.48 o 
 -19   1  20      111.03      -10.08     77.33 o 
 -17   1  20      338.72      340.87     82.08 o 
 -15   1  20        0.05      105.09     56.46 o 
 -13   1  20       18.92      151.93     64.40 o 
 -11   1  20      196.66      172.57     90.97 o 
  -9   1  20       12.31      -87.18     87.18 o 
  -7   1  20      357.84      315.14     86.82 o 
  -5   1  20        0.87       21.35     70.69 o 
  -3   1  20       11.35      -45.07     92.99 o 
  -1   1  20      251.50      288.57    102.00 o 
   1   1  20      448.02      386.78    118.13 o 
 -26   2  20      123.50      290.23     80.77 o 
 -24   2  20      169.85      142.09    104.61 o 
 -22   2  20      163.48      201.39     82.19 o 
 -20   2  20      451.47      554.84    121.69 o 
 -18   2  20      762.13      791.58    117.66 o 
 -16   2  20      591.83      671.79    104.73 o 
 -14   2  20      149.52      118.84     76.74 o 
 -12   2  20      767.34      843.65    119.56 o 
 -10   2  20      783.15      967.59    123.47 o 
  -8   2  20     1061.47     1347.84    140.67 o 
  -6   2  20     1200.06     1046.70    145.17 o 
  -4   2  20      432.34      442.28    109.35 o 
  -2   2  20      234.40      120.27    116.59 o 
   0   2  20       21.48       35.19     58.08 o 
 -25   3  20      185.55      398.52     90.02 o 
 -23   3  20       46.14       60.73     83.26 o 
 -21   3  20      180.17      289.16     90.38 o 
 -19   3  20       85.16       88.95     73.77 o 
 -17   3  20       22.39       43.17     62.98 o 
 -15   3  20       47.21       84.92     70.33 o 
 -13   3  20       59.85      158.46     70.81 o 
 -11   3  20        2.41      -42.58     70.57 o 
  -9   3  20      114.53      141.26     80.53 o 
  -7   3  20      159.16      235.55     97.14 o 
  -5   3  20        0.72      -58.47     76.74 o 
  -3   3  20      378.21      209.34     99.27 o 
  -1   3  20       14.51      117.54     81.48 o 
 -22   4  20      106.77      140.07     87.29 o 
 -20   4  20       10.73       36.65     70.21 o 
 -18   4  20        1.69      106.63     54.32 o 
 -16   4  20      371.95      463.87    116.00 o 
 -14   4  20      362.07      470.75    122.05 o 
 -12   4  20       21.48      -80.53     88.36 o 
 -10   4  20      190.78      186.45     88.72 o 
  -8   4  20      685.30      656.49    143.75 o 
  -6   4  20       15.59      -86.46     86.46 o 
  -4   4  20       77.87       38.67    102.36 o 
 -17   5  20        2.97     -101.29    101.29 o 
 -15   5  20        2.51       76.15     62.15 o 
 -13   5  20       27.96       12.69     76.86 o 
 -11   5  20       66.18       50.88     91.68 o 
  -9   5  20        8.70       77.57     70.81 o 
 -27   1  21      187.51      233.65     95.36 o 
 -25   1  21      307.91      268.05    125.49 o 
 -23   1  21       70.21       11.50     94.29 o 
 -21   1  21       10.17       11.03     61.08 o 
 -19   1  21      488.42      454.14    113.27 o 
 -17   1  21     2630.80     2735.89    185.74 o 
 -15   1  21      482.62      517.24    103.90 o 
 -13   1  21      297.36      294.02     92.39 o 
 -11   1  21      684.22      821.47    110.54 o 
  -9   1  21     1385.43     1453.52    148.26 o 
  -7   1  21       25.24       32.85     68.32 o 
  -5   1  21      376.57      584.61    106.86 o 
  -3   1  21      841.90      896.66    143.39 o 
  -1   1  21        1.08      -38.67     86.58 o 
 -26   2  21       24.23      155.37     63.45 o 
 -24   2  21       49.88      -24.43     97.73 o 
 -22   2  21      225.95      313.59     92.16 o 
 -20   2  21      873.76      924.77    141.38 o 
 -18   2  21        4.28      -43.17     76.38 o 
 -16   2  21      623.34      550.81    126.20 o 
 -14   2  21       13.91      -84.21     84.21 o 
 -12   2  21      137.65       95.24     83.97 o 
 -10   2  21        0.08       21.59     71.52 o 
  -8   2  21      317.23      299.96     83.85 o 
  -6   2  21      115.84      173.64     66.42 o 
  -4   2  21       41.90      170.20     90.97 o 
  -2   2  21       30.08      -88.36     88.36 o 
 -23   3  21      277.99      288.57     96.31 o 
 -21   3  21      938.69     1080.86    137.94 o 
 -19   3  21      135.36       81.25     90.62 o 
 -17   3  21       13.54       56.69     67.01 o 
 -15   3  21      103.54       67.13     98.92 o 
 -13   3  21      339.00      458.77    105.56 o 
 -11   3  21      217.83      147.19    100.58 o 
  -9   3  21      515.90      683.29    109.24 o 
  -7   3  21      544.71      454.97    118.49 o 
  -5   3  21       39.94      125.01     72.82 o 
  -3   3  21       22.92       13.17     65.71 o 
 -22   4  21       70.23      -65.83    102.71 o 
 -20   4  21       21.19       12.69     83.26 o 
 -18   4  21       15.82      -12.34     79.11 o 
 -16   4  21        6.86       85.04     67.61 o 
 -14   4  21        0.12      132.84     65.11 o 
 -12   4  21       62.27       60.73     71.88 o 
 -10   4  21       22.41      -61.68    101.05 o 
  -8   4  21       92.98      139.24     92.16 o 
  -6   4  21        0.15      -71.88     71.88 o 
 -26   0  22      113.22      102.48     85.04 o 
 -24   0  22      664.99      533.49    137.23 o 
 -22   0  22       79.20      254.41     78.40 o 
 -20   0  22      165.98      178.15     93.11 o 
 -18   0  22      994.96     1159.61    137.46 o 
 -16   0  22     5034.88     5209.07    278.37 o 
 -14   0  22     1015.40     1043.26    123.23 o 
 -12   0  22        9.08      -53.73     65.35 o 
 -10   0  22       61.98      153.95     62.15 o 
  -8   0  22       77.70       90.97     80.42 o 
  -6   0  22      188.78      237.45     97.85 o 
  -4   0  22       49.31      -90.97     90.97 o 
 -25   1  22       81.71      113.27     78.52 o 
 -23   1  22        1.76       35.82     74.72 o 
 -21   1  22       14.24        0.00     79.47 o 
 -19   1  22      185.92      255.36     80.77 o 
 -17   1  22      104.16      228.32     72.94 o 
 -15   1  22      581.47      560.30    104.49 o 
 -13   1  22     1166.03      789.56    138.06 o 
 -11   1  22        2.25      -82.91     82.91 o 
  -9   1  22       10.15      -45.19     69.62 o 
  -7   1  22      196.18      246.46     73.30 o 
  -5   1  22        2.07      147.66     73.77 o 
  -3   1  22      101.18      116.95     98.09 o 
 -24   2  22      266.97      126.43    118.61 o 
 -22   2  22      141.35      -24.20    105.32 o 
 -20   2  22      468.80      629.44    124.42 o 
 -18   2  22      141.83      170.44     90.14 o 
 -16   2  22       78.37      134.38     86.70 o 
 -14   2  22      280.91      301.62     92.75 o 
 -12   2  22      516.17      451.06    122.52 o 
 -10   2  22      610.69      345.50    122.99 o 
  -8   2  22     1052.74      962.96    149.92 o 
  -6   2  22      503.85      557.57    126.91 o 
  -4   2  22      118.51       52.07    117.89 o 
 -23   3  22       80.21      103.90     58.12 o 
 -21   3  22       43.06       25.03     98.44 o 
 -19   3  22       73.00      169.96     80.53 o 
 -17   3  22      371.83      321.66    114.93 o 
 -15   3  22       55.42       23.60     88.48 o 
 -13   3  22        0.41      -47.44     67.13 o 
 -11   3  22      253.16      336.84    104.85 o 
  -9   3  22        5.07      135.69     84.57 o 
  -7   3  22       91.62       76.62     98.92 o 
 -18   4  22      131.30      141.97    104.02 o 
 -16   4  22       48.23       76.50     82.67 o 
 -14   4  22       57.74      -38.19     90.85 o 
 -12   4  22      215.51       25.62    118.96 o 
 -10   4  22       42.60      117.54     81.60 o 
 -25   1  23      120.94      117.18     98.32 o 
 -23   1  23      175.26      360.92     85.28 o 
 -21   1  23      194.39      132.01    113.15 o 
 -19   1  23      148.97      210.29     85.87 o 
 -17   1  23      276.34       46.02    100.22 o 
 -15   1  23      599.97      480.83    115.64 o 
 -13   1  23      593.48      864.76    121.45 o 
 -11   1  23        2.34      -23.48     84.68 o 
  -9   1  23       65.12      120.98     92.16 o 
  -7   1  23      503.32      452.60    111.02 o 
 -24   2  23       82.07      104.85     66.78 o 
 -22   2  23       58.00       88.12     82.55 o 
 -20   2  23      346.12      500.64    102.95 o 
 -18   2  23       55.46      179.45     80.30 o 
 -16   2  23      644.30      580.46    133.55 o 
 -14   2  23       74.21      130.47     86.35 o 
 -12   2  23      445.14      588.52    121.93 o 
 -10   2  23        0.26       85.99     61.44 o 
  -8   2  23       26.91      -76.26     93.34 o 
 -21   3  23      193.62      104.25     86.35 o 
 -19   3  23      300.46      406.82    104.85 o 
 -17   3  23      293.32      250.62    107.81 o 
 -15   3  23       13.94      -24.91     84.68 o 
 -13   3  23       63.27       62.86     91.45 o 
 -11   3  23      527.21      575.12    110.66 o 
  -9   3  23      266.82      433.03    109.00 o 
 -24   0  24       17.43       13.05     85.87 o 
 -22   0  24        3.32       63.10     60.61 o 
 -20   0  24      672.60      712.94    119.20 o 
 -18   0  24      268.88      229.62     73.54 o 
 -16   0  24       37.62      -81.48     81.48 o 
 -14   0  24      460.57      386.30    111.96 o 
 -12   0  24     1797.90     1717.18    185.97 o 
 -10   0  24      140.56      251.80     77.57 o 
  -8   0  24      198.38      273.86    103.54 o 
 -23   1  24        8.37       12.93     72.23 o 
 -21   1  24       45.27      -62.86    102.95 o 
 -19   1  24        2.39        0.00     79.70 o 
 -17   1  24        9.54      -24.31     92.63 o 
 -15   1  24       12.82       24.31     85.99 o 
 -13   1  24      155.53      122.88    102.83 o 
 -11   1  24       26.53      188.11     65.11 o 
  -9   1  24      146.43      -12.93     94.17 o 
 -22   2  24       12.70      -39.38     93.82 o 
 -20   2  24      171.26      153.71     88.72 o 
 -18   2  24       49.67       88.24     76.62 o 
 -16   2  24      274.73      275.64     90.38 o 
 -14   2  24      139.68      188.82     89.90 o 
 -12   2  24      182.87       38.31     91.33 o 
 -10   2  24      195.61      248.95     91.68 o 
 -19   1  25      209.41      414.88    111.49 o 
 -17   1  25      655.75      823.60    139.84 o 
 -15   1  25      244.86       90.38    114.69 o 
 -13   1  25       80.05      261.53     92.51 o 
                                                 
